# Supplementary material for: Explainable 3D CNNs link regional and network level disruption in early Parkinson’s MRIs to symptom progression
Source: bioRxiv. 2025 Dec 3:2025.11.17.688918. Preprint. [Version 2] doi: 10.1101/2025.11.17.688918 (PMC12694578; doi:10.1101/2025.11.17.688918)
Supplement: Supplement 2 [file media-2.xlsx]

## Sheet: Supp Data 1
'AM (Thalamus, anteromedial Nucleus) left'
'AM (Thalamus, anteromedial Nucleus) right'
'AV (Thalamus, anteroventral Nucleus) left'
'AV (Thalamus, anteroventral Nucleus) right'
'AcbL (Ventral Striatum, Lateral Accumbens) left'
'AcbL (Ventral Striatum, Lateral Accumbens) right'
'AcbM (Ventral Striatum, Medial Accumbens) left'
'AcbM (Ventral Striatum, Medial Accumbens) right'
'Area 1 (PostCG) left'
'Area 1 (PostCG) right'
'Area 2 (PostCS) left'
'Area 2 (PostCS) right'
'Area 25 (sACC) left'
'Area 25 (sACC) right'
'Area 33 (ACC) left'
'Area 33 (ACC) right'
'Area 3a (PostCG) left'
'Area 3a (PostCG) right'
'Area 3b (PostCG) left'
'Area 3b (PostCG) right'
'Area 44 (IFG) left'
'Area 44 (IFG) right'
'Area 45 (IFG) left'
'Area 45 (IFG) right'
'Area 4a (PreCG) left'
'Area 4a (PreCG) right'
'Area 4p (PreCG) left'
'Area 4p (PreCG) right'
'Area 5Ci (SPL) left'
'Area 5Ci (SPL) right'
'Area 5L (SPL) left'
'Area 5L (SPL) right'
'Area 5M (SPL) left'
'Area 5M (SPL) right'
'Area 6d1 (PreCG) left'
'Area 6d1 (PreCG) right'
'Area 6d2 (PreCG) left'
'Area 6d2 (PreCG) right'
'Area 6d3 (SFS) left'
'Area 6d3 (SFS) right'
'Area 6ma (preSMA, mesial SFG) left'
'Area 6ma (preSMA, mesial SFG) right'
'Area 6mp (SMA, mesial SFG) left'
'Area 6mp (SMA, mesial SFG) right'
'Area 6r1 (PreCG) left'
'Area 6r1 (PreCG) right'
'Area 6v1 (PreCG) left'
'Area 6v1 (PreCG) right'
'Area 6v2 (PreCG) left'
'Area 6v2 (PreCG) right'
'Area 6v3 (PreCG) left'
'Area 6v3 (PreCG) right'
'Area 7A (SPL) left'
'Area 7A (SPL) right'
'Area 7M (SPL) left'
'Area 7M (SPL) right'
'Area 7P (SPL) left'
'Area 7P (SPL) right'
'Area 7PC (SPL) left'
'Area 7PC (SPL) right'
'Area 8d1 (SFG) left'
'Area 8d1 (SFG) right'
'Area 8d2 (SFG) left'
'Area 8d2 (SFG) right'
'Area 8v1 (MFG) left'
'Area 8v1 (MFG) right'
'Area 8v2 (MFG) left'
'Area 8v2 (MFG) right'
'Area CoS1 (CoS) left'
'Area CoS1 (CoS) right'
'Area EC (Hippocampal Region, Entorhinal Cortex) left'
'Area EC (Hippocampal Region, Entorhinal Cortex) right'
'Area FG1 (FusG) left'
'Area FG1 (FusG) right'
'Area FG2 (FusG) left'
'Area FG2 (FusG) right'
'Area FG3 (FusG) left'
'Area FG3 (FusG) right'
'Area FG4 (FusG) left'
'Area FG4 (FusG) right'
'Area FG5 (FusG) left'
'Area FG5 (FusG) right'
'Area Fo1 (OFC) left'
'Area Fo1 (OFC) right'
'Area Fo2 (OFC) left'
'Area Fo2 (OFC) right'
'Area Fo3 (OFC) left'
'Area Fo3 (OFC) right'
'Area Fo4 (OFC) left'
'Area Fo4 (OFC) right'
'Area Fo5 (OFC) left'
'Area Fo5 (OFC) right'
'Area Fo6 (OFC) left'
'Area Fo6 (OFC) right'
'Area Fo7 (OFC) left'
'Area Fo7 (OFC) right'
'Area Fp1 (FPole) left'
'Area Fp1 (FPole) right'
'Area Fp2 (FPole) left'
'Area Fp2 (FPole) right'
'Area IFJ1 (IFS, PreCS) left'
'Area IFJ1 (IFS, PreCS) right'
'Area IFJ2 (IFS, PreCS) left'
'Area IFJ2 (IFS, PreCS) right'
'Area IFS1 (IFS) left'
'Area IFS1 (IFS) right'
'Area IFS2 (IFS) left'
'Area IFS2 (IFS) right'
'Area IFS3 (IFS) left'
'Area IFS3 (IFS) right'
'Area IFS4 (IFS) left'
'Area IFS4 (IFS) right'
'Area Ia1 (Insula) left'
'Area Ia1 (Insula) right'
'Area Ia2 (Insula) left'
'Area Ia2 (Insula) right'
'Area Ia3 (Insula) left'
'Area Ia3 (Insula) right'
'Area Id1 (Insula) left'
'Area Id1 (Insula) right'
'Area Id10 (Insula) left'
'Area Id10 (Insula) right'
'Area Id2 (Insula) left'
'Area Id2 (Insula) right'
'Area Id3 (Insula) left'
'Area Id3 (Insula) right'
'Area Id4 (Insula) left'
'Area Id4 (Insula) right'
'Area Id5 (Insula) left'
'Area Id5 (Insula) right'
'Area Id6 (Insula) left'
'Area Id6 (Insula) right'
'Area Id7 (Insula) left'
'Area Id7 (Insula) right'
'Area Id8 (Insula) left'
'Area Id8 (Insula) right'
'Area Id9 (Insula) left'
'Area Id9 (Insula) right'
'Area Ig1 (Insula) left'
'Area Ig1 (Insula) right'
'Area Ig2 (Insula) left'
'Area Ig2 (Insula) right'
'Area Ig3 (Insula) left'
'Area Ig3 (Insula) right'
'Area MFG1 (MFG) left'
'Area MFG1 (MFG) right'
'Area MFG2 (MFG) left'
'Area MFG2 (MFG) right'
'Area MFG4 (MFG) left'
'Area MFG4 (MFG) right'
'Area MFG5 (MFG, IFG) left'
'Area MFG5 (MFG, IFG) right'
'Area OTS1 (OTS) left'
'Area OTS1 (OTS) right'
'Area Op1 (POperc) left'
'Area Op1 (POperc) right'
'Area Op10 (Frontal Operculum) left'
'Area Op10 (Frontal Operculum) right'
'Area Op2 (POperc) left'
'Area Op2 (POperc) right'
'Area Op3 (POperc) left'
'Area Op3 (POperc) right'
'Area Op4 (POperc) left'
'Area Op4 (POperc) right'
'Area Op5 (Frontal Operculum) left'
'Area Op5 (Frontal Operculum) right'
'Area Op6 (Frontal Operculum) left'
'Area Op6 (Frontal Operculum) right'
'Area Op7 (Frontal Operculum) left'
'Area Op7 (Frontal Operculum) right'
'Area Op8 (Frontal Operculum) left'
'Area Op8 (Frontal Operculum) right'
'Area Op9 (Frontal Operculum) left'
'Area Op9 (Frontal Operculum) right'
'Area PF (IPL) left'
'Area PF (IPL) right'
'Area PFcm (IPL) left'
'Area PFcm (IPL) right'
'Area PFm (IPL) left'
'Area PFm (IPL) right'
'Area PFop (IPL) left'
'Area PFop (IPL) right'
'Area PFt (IPL) left'
'Area PFt (IPL) right'
'Area PGa (IPL) left'
'Area PGa (IPL) right'
'Area PGp (IPL) left'
'Area PGp (IPL) right'
'Area Ph1 (PhG) left'
'Area Ph1 (PhG) right'
'Area Ph2 (PhG) left'
'Area Ph2 (PhG) right'
'Area Ph3 (PhG) left'
'Area Ph3 (PhG) right'
'Area PirT (PiriformCortexMesial, temporal) left'
'Area PirT (PiriformCortexMesial, temporal) right'
'Area PirTB (PiriformCortexMesial, temporobasal) left'
'Area PirTB (PiriformCortexMesial, temporobasal) right'
'Area SFG2 (SFG) left'
'Area SFG2 (SFG) right'
'Area SFG3 (SFG) left'
'Area SFG3 (SFG) right'
'Area SFG4 (SFG) left'
'Area SFG4 (SFG) right'
'Area SFS1 (SFS) left'
'Area SFS1 (SFS) right'
'Area SFS2 (SFS) left'
'Area SFS2 (SFS) right'
'Area STS1 (STS) left'
'Area STS1 (STS) right'
'Area STS2 (STS) left'
'Area STS2 (STS) right'
'Area TI (STG) left'
'Area TI (STG) right'
'Area TPJ (STG, SMG) left'
'Area TPJ (STG, SMG) right'
'Area Te 1.0 (HESCHL) left'
'Area Te 1.0 (HESCHL) right'
'Area Te 1.1 (HESCHL) left'
'Area Te 1.1 (HESCHL) right'
'Area Te 1.2 (HESCHL) left'
'Area Te 1.2 (HESCHL) right'
'Area Te 2.1 (STG) left'
'Area Te 2.1 (STG) right'
'Area Te 2.2 (STG) left'
'Area Te 2.2 (STG) right'
'Area Te 3 (STG) left'
'Area Te 3 (STG) right'
'Area TeI (STG) left'
'Area TeI (STG) right'
'Area hIP1 (IPS) left'
'Area hIP1 (IPS) right'
'Area hIP2 (IPS) left'
'Area hIP2 (IPS) right'
'Area hIP3 (IPS) left'
'Area hIP3 (IPS) right'
'Area hIP4 (IPS) left'
'Area hIP4 (IPS) right'
'Area hIP5 (IPS) left'
'Area hIP5 (IPS) right'
'Area hIP6 (IPS) left'
'Area hIP6 (IPS) right'
'Area hIP7 (IPS) left'
'Area hIP7 (IPS) right'
'Area hIP8 (IPS) left'
'Area hIP8 (IPS) right'
'Area hOc1 (V1, 17, CalcS) left'
'Area hOc1 (V1, 17, CalcS) right'
'Area hOc2 (V2, 18) left'
'Area hOc2 (V2, 18) right'
'Area hOc3d (Cuneus) left'
'Area hOc3d (Cuneus) right'
'Area hOc3v (LingG) left'
'Area hOc3v (LingG) right'
'Area hOc4d (Cuneus) left'
'Area hOc4d (Cuneus) right'
'Area hOc4la (LOC) left'
'Area hOc4la (LOC) right'
'Area hOc4lp (LOC) left'
'Area hOc4lp (LOC) right'
'Area hOc4v (LingG) left'
'Area hOc4v (LingG) right'
'Area hOc5 (LOC) left'
'Area hOc5 (LOC) right'
'Area hOc6 (POS) left'
'Area hOc6 (POS) right'
'Area hPO1 (POS) left'
'Area hPO1 (POS) right'
'Area p24ab (pACC) left'
'Area p24ab (pACC) right'
'Area p24c (pACC) left'
'Area p24c (pACC) right'
'Area p32 (pACC) left'
'Area p32 (pACC) right'
'Area s24 (sACC) left'
'Area s24 (sACC) right'
'Area s32 (sACC) left'
'Area s32 (sACC) right'
'Astr (Amygdala) left'
'Astr (Amygdala) right'
'BST (Basal Forebrain, Bed Nucleus) left'
'BST (Basal Forebrain, Bed Nucleus) right'
'CA1 (Hippocampus) left'
'CA1 (Hippocampus) right'
'CA2 (Hippocampus) left'
'CA2 (Hippocampus) right'
'CA3 (Hippocampus) left'
'CA3 (Hippocampus) right'
'CGL (Metathalamus) left'
'CGL (Metathalamus) right'
'CGM (Metathalamus) left'
'CGM (Metathalamus) right'
'CL (Thalamus, anterior intralaminar nuclei) left'
'CL (Thalamus, anterior intralaminar nuclei) right'
'CM (Amygdala) left'
'CM (Amygdala) right'
'CM (Thalamus, centromedian Nucleus) left'
'CM (Thalamus, centromedian Nucleus) right'
'Ch 123 (Basal Forebrain) left'
'Ch 123 (Basal Forebrain) right'
'Ch 4 (Basal Forebrain) left'
'Ch 4 (Basal Forebrain) right'
'DG (Hippocampus) left'
'DG (Hippocampus) right'
'Frontal-I.1 (GapMap) left'
'Frontal-I.1 (GapMap) right'
'Frontal-I.2 (GapMap) left'
'Frontal-I.2 (GapMap) right'
'Frontal-II (GapMap) left'
'Frontal-II (GapMap) right'
'Frontal-to-Occipital (GapMap) left'
'Frontal-to-Occipital (GapMap) right'
'Frontal-to-Temporal-I (GapMap) left'
'Frontal-to-Temporal-I (GapMap) right'
'Frontal-to-Temporal-II (GapMap) left'
'Frontal-to-Temporal-II (GapMap) right'
'FuCd (Ventral Striatum, Fundus of Caudate Nucleus) left'
'FuCd (Ventral Striatum, Fundus of Caudate Nucleus) right'
'FuP (Ventral Striatum, Fundus of Putamen) left'
'FuP (Ventral Striatum, Fundus of Putamen) right'
'HATA (Hippocampus) left'
'HATA (Hippocampus) right'
'IF (Amygdala) left'
'IF (Amygdala) right'
'LB (Amygdala) left'
'LB (Amygdala) right'
'LD (Thalamus, lateral dorsal Nucleus) left'
'LD (Thalamus, lateral dorsal Nucleus) right'
'LP (Thalamus, lateral posterior Nucleus) left'
'LP (Thalamus, lateral posterior Nucleus) right'
'Li (Thalamus, limitans Nucleus) left'
'Li (Thalamus, limitans Nucleus) right'
'MD (Thalamus, mediodorsal Nucleus) left'
'MD (Thalamus, mediodorsal Nucleus) right'
'MF (Amygdala) left'
'MF (Amygdala) right'
'MV (Thalamus, medioventral Nucleus) left'
'MV (Thalamus, medioventral Nucleus) right'
'NRm (Midbrain, Nucleus Ruber, magnocellular part) left'
'NRm (Midbrain, Nucleus Ruber, magnocellular part) right'
'NRp (Midbrain, Nucleus Ruber, parvocellular part) left'
'NRp (Midbrain, Nucleus Ruber, parvocellular part) right'
'Ndentd (Cerebellum, Dorsal Dentate Nucleus) left'
'Ndentd (Cerebellum, Dorsal Dentate Nucleus) right'
'Ndentv (Cerebellum, Ventral Dentate Nucleus) left'
'Ndentv (Cerebellum, Ventral Dentate Nucleus) right'
'Nfast (Cerebellum, Fastigial Nucleus) left'
'Nfast (Cerebellum, Fastigial Nucleus) right'
'Ninterp (Cerebellum, Interposed Nucleus) left'
'Ninterp (Cerebellum, Interposed Nucleus) right'
'PUa (Thalamus, anterior pulvinar) left'
'PUa (Thalamus, anterior pulvinar) right'
'PUi (Thalamus, inferior pulvinar) left'
'PUi (Thalamus, inferior pulvinar) right'
'PUl (Thalamus, lateral pulvinar) left'
'PUl (Thalamus, lateral pulvinar) right'
'PUm (Thalamus, medial pulvinar) left'
'PUm (Thalamus, medial pulvinar) right'
'Pf (Thalamus, parafascicular Nucleus) left'
'Pf (Thalamus, parafascicular Nucleus) right'
'Po (Thalamus, posterior Nucleus) left'
'Po (Thalamus, posterior Nucleus) right'
'Pv (Thalamus, paraventricular Nucleus) left'
'Pv (Thalamus, paraventricular Nucleus) right'
'Rt (Thalamus, reticular Nucleus) left'
'Rt (Thalamus, reticular Nucleus) right'
'SF (Amygdala) left'
'SF (Amygdala) right'
'SNC (Midbrain, Substantia Nigra pars compacta) left'
'SNC (Midbrain, Substantia Nigra pars compacta) right'
'SNR (Midbrain, Substantia Nigra pars reticulata) left'
'SNR (Midbrain, Substantia Nigra pars reticulata) right'
'STN (Subthalamus) left'
'STN (Subthalamus) right'
'Sg (Thalamus, suprageniculate Nucleus) left'
'Sg (Thalamus, suprageniculate Nucleus) right'
'Subc (Hippocampus, Subicular complex) left'
'Subc (Hippocampus, Subicular complex) right'
'Temporal-to-Parietal (GapMap) left'
'Temporal-to-Parietal (GapMap) right'
'TrS (Hippocampus, Transsubiculum) left'
'TrS (Hippocampus, Transsubiculum) right'
'Tu (Basal Forebrain, Tuberculum) left'
'Tu (Basal Forebrain, Tuberculum) right'
'TuTi (Basal Forebrain, Terminal islands) left'
'TuTi (Basal Forebrain, Terminal islands) right'
'VA (Thalamus, ventral anterior Nucleus (ventral)) left'
'VA (Thalamus, ventral anterior Nucleus (ventral)) right'
'VAmc (Thalamus, ventral anterior Nucleus, magnocellular part) left'
'VAmc (Thalamus, ventral anterior Nucleus, magnocellular part) right'
'VIM (Thalamus, ventral intermediate Nucleus) left'
'VIM (Thalamus, ventral intermediate Nucleus) right'
'VLA (Thalamus, ventral lateral anterior Nucleus) left'
'VLA (Thalamus, ventral lateral anterior Nucleus) right'
'VLP (Thalamus, ventral lateral posterior Nucleus) left'
'VLP (Thalamus, ventral lateral posterior Nucleus) right'
'VM (Thalamus, ventral medial Nucleus) left'
'VM (Thalamus, ventral medial Nucleus) right'
'VP (Ventral Pallidum) left'
'VP (Ventral Pallidum) right'
'VPL (Thalamus, ventral posterior lateral Nucleus) left'
'VPL (Thalamus, ventral posterior lateral Nucleus) right'
'VPM (Thalamus, ventral posterior medial Nucleus) left'
'VPM (Thalamus, ventral posterior medial Nucleus) right'
'VPMpc (Thalamus, ventral posterior medial Nucleus, parvocellular part) left'
'VPMpc (Thalamus, ventral posterior medial Nucleus, parvocellular part) right'
'VPi (Thalamus, ventroposterior inferior Nucleus) left'
'VPi (Thalamus, ventroposterior inferior Nucleus) right'
'VTM (Amygdala) left'
'VTM (Amygdala) right'
'ZI (Thalamus, zona incerta) left'
'ZI (Thalamus, zona incerta) right'
'sPf (Thalamus, subparafascicular Nucleus) left'
'sPf (Thalamus, subparafascicular Nucleus) right'

## Sheet: Supp Data 2
Nigrostriatal	Limbic	Visual	Mesocorticolimbic	Ventral Attention	Dorsal Attention	DMN	Executive	Somatomotor
FuCd (Ventral Striatum, Fundus of Caudate Nucleus)	AcbL (Ventral Striatum, Lateral Accumbens)	Area CoS1 (CoS)	AcbL (Ventral Striatum, Lateral Accumbens)	Area Fo1 (OFC)	Area 5Ci (SPL)	Area 25 (sACC)	Area 44 (IFG)	Area 1 (PostCG)
FuP (Ventral Striatum, Fundus of Putamen)	AcbM (Ventral Striatum, Medial Accumbens)	Area FG1 (FusG)	AcbM (Ventral Striatum, Medial Accumbens)	Area Fo2 (OFC)	Area 5L (SPL)	Area 33 (ACC)	Area 45 (IFG)	Area 2 (PostCS)
NRm (Midbrain, Nucleus Ruber, magnocellular part)	Area EC (Hippocampal Region, Entorhinal Cortex)	Area FG2 (FusG)	Area Fo1 (OFC)	Area Fo3 (OFC)	Area 5M (SPL)	Area EC (Hippocampal Region, Entorhinal Cortex)	Area 4a (PreCG)	Area 25 (sACC)
NRp (Midbrain, Nucleus Ruber, parvocellular part)	Area PirT (PiriformCortexMesial, temporal)	Area FG3 (FusG)	Area Fo2 (OFC)	Area Fo4 (OFC)	Area 6d3 (SFS)	Area Fp1 (FPole)	Area 4p (PreCG)	Area 3a (PostCG)
SNC (Midbrain, Substantia Nigra pars compacta)	Area PirTB (PiriformCortexMesial, temporobasal)	Area FG4 (FusG)	Area Fo3 (OFC)	Area Fo5 (OFC)	Area 7A (SPL)	Area Fp2 (FPole)	Area 6d1 (PreCG)	Area 3b (PostCG)
SNR (Midbrain, Substantia Nigra pars reticulata)	Astr (Amygdala)	Area FG5 (FusG)	Area Fo4 (OFC)	Area Fo6 (OFC)	Area 7M (SPL)	Area PF (IPL)	Area 6d2 (PreCG)	Area 44 (IFG)
STN (Subthalamus)	BST (Basal Forebrain, Bed Nucleus)	Area OTS1 (OTS)	Area Fo5 (OFC)	Area Fo7 (OFC)	Area 7P (SPL)	Area PFcm (IPL)	Area 6ma (preSMA, mesial SFG)	Area 45 (IFG)
	CA1 (Hippocampus)	Area hOc1 (V1, 17, CalcS)	Area Fo6 (OFC)	Area Ia1 (Insula)	Area 7PC (SPL)	Area PFm (IPL)	Area 6mp (SMA, mesial SFG)	Area 4a (PreCG)
	CA2 (Hippocampus)	Area hOc2 (V2, 18)	Area Fo7 (OFC)	Area Ia2 (Insula)	Area SFS1 (SFS)	Area PFop (IPL)	Area 6r1 (PreCG)	Area 4p (PreCG)
	CA3 (Hippocampus)	Area hOc3d (Cuneus)	Astr (Amygdala)	Area Ia3 (Insula)	Area SFS2 (SFS)	Area PFt (IPL)	Area 6v1 (PreCG)	Area 6d1 (PreCG)
	CM (Amygdala)	Area hOc3v (LingG)	BST (Basal Forebrain, Bed Nucleus)	Area Id1 (Insula)	Area hIP1 (IPS)	Area PGa (IPL)	Area 6v2 (PreCG)	Area 6d2 (PreCG)
	Ch 123 (Basal Forebrain)	Area hOc4d (Cuneus)	CA1 (Hippocampus)	Area Id10 (Insula)	Area hIP2 (IPS)	Area PGp (IPL)	Area 6v3 (PreCG)	Area 6ma (preSMA, mesial SFG)
	Ch 4 (Basal Forebrain)	Area hOc4la (LOC)	CA2 (Hippocampus)	Area Id2 (Insula)	Area hIP3 (IPS)	Area p24ab (pACC)	Area 8d1 (SFG)	Area 6mp (SMA, mesial SFG)
	DG (Hippocampus)	Area hOc4lp (LOC)	CA3 (Hippocampus)	Area Id3 (Insula)	Area hIP4 (IPS)	Area p24c (pACC)	Area 8d2 (SFG)	Area 6r1 (PreCG)
	FuCd (Ventral Striatum, Fundus of Caudate Nucleus)	Area hOc4v (LingG)	CM (Amygdala)	Area Id4 (Insula)	Area hIP5 (IPS)	Area p32 (pACC)	Area 8v1 (MFG)	Area 6v1 (PreCG)
	FuP (Ventral Striatum, Fundus of Putamen)	Area hOc5 (LOC)	Ch 123 (Basal Forebrain)	Area Id5 (Insula)	Area hIP6 (IPS)	Area s24 (sACC)	Area 8v2 (MFG)	Area 6v2 (PreCG)
	HATA (Hippocampus)	Area hOc6 (POS)	Ch 4 (Basal Forebrain)	Area Id6 (Insula)	Area hIP7 (IPS)	Area s32 (sACC)	Area Fp1 (FPole)	Area 6v3 (PreCG)
	IF (Amygdala)	Area hPO1 (POS)	DG (Hippocampus)	Area Id7 (Insula)	Area hIP8 (IPS)	CA1 (Hippocampus)	Area Fp2 (FPole)	Area Op1 (POperc)
	LB (Amygdala)		FuCd (Ventral Striatum, Fundus of Caudate Nucleus)	Area Id8 (Insula)		CA2 (Hippocampus)	Area IFJ1 (IFS, PreCS)	Area Op2 (POperc)
	MF (Amygdala)		FuP (Ventral Striatum, Fundus of Putamen)	Area Id9 (Insula)		CA3 (Hippocampus)	Area IFJ2 (IFS, PreCS)	Area Op3 (POperc)
	SF (Amygdala)		HATA (Hippocampus)	Area Ig1 (Insula)		DG (Hippocampus)	Area IFS1 (IFS)	Area Op4 (POperc)
	Subc (Hippocampus, Subicular complex)		IF (Amygdala)	Area Ig2 (Insula)		HATA (Hippocampus)	Area IFS2 (IFS)	FuCd (Ventral Striatum, Fundus of Caudate Nucleus)
	TrS (Hippocampus, Transsubiculum)		LB (Amygdala)	Area Ig3 (Insula)		Subc (Hippocampus, Subicular complex)	Area IFS3 (IFS)	FuP (Ventral Striatum, Fundus of Putamen)
	Tu (Basal Forebrain, Tuberculum)		MD (Thalamus, mediodorsal Nucleus)	Area Op10 (Frontal Operculum)		TrS (Hippocampus, Transsubiculum)	Area IFS4 (IFS)	Ndentd (Cerebellum, Dorsal Dentate Nucleus)
	TuTi (Basal Forebrain, Terminal islands)		MF (Amygdala)	Area Op5 (Frontal Operculum)			Area MFG1 (MFG)	Ndentv (Cerebellum, Ventral Dentate Nucleus)
	VTM (Amygdala)		SF (Amygdala)	Area Op6 (Frontal Operculum)			Area MFG2 (MFG)	Nfast (Cerebellum, Fastigial Nucleus)
			Subc (Hippocampus, Subicular complex)	Area Op7 (Frontal Operculum)			Area MFG4 (MFG)	Ninterp (Cerebellum, Interposed Nucleus)
			TrS (Hippocampus, Transsubiculum)	Area Op8 (Frontal Operculum)			Area MFG5 (MFG, IFG)
			Tu (Basal Forebrain, Tuberculum)	Area Op9 (Frontal Operculum)			Area Op10 (Frontal Operculum)
			TuTi (Basal Forebrain, Terminal islands)	Area STS1 (STS)			Area Op5 (Frontal Operculum)
			VTM (Amygdala)	Area STS2 (STS)			Area Op6 (Frontal Operculum)
				Area TPJ (STG, SMG)			Area Op7 (Frontal Operculum)
							Area Op8 (Frontal Operculum)
							Area Op9 (Frontal Operculum)
							Area PF (IPL)
							Area PFcm (IPL)
							Area PFm (IPL)
							Area PFop (IPL)
							Area PFt (IPL)
							Area PGa (IPL)
							Area PGp (IPL)
							Area SFG2 (SFG)
							Area SFG3 (SFG)
							Area SFG4 (SFG)
							Area hIP1 (IPS)
							Area hIP2 (IPS)
							Area hIP3 (IPS)
							Area hIP4 (IPS)
							Area hIP5 (IPS)
							Area hIP6 (IPS)
							Area hIP7 (IPS)
							Area hIP8 (IPS)
							Frontal-I.1 (GapMap)
							Frontal-I.2 (GapMap)
							Frontal-II (GapMap)
							Frontal-to-Occipital (GapMap)
							Frontal-to-Temporal-I (GapMap)
							Frontal-to-Temporal-II (GapMap)

## Sheet: Supp Data 3
Atlas Area	PD Left	Left CI Size	PD Right	Right CI Size	PD Left vs PD Right Sig Diff	CT Left	Left CI Size	CT Right	Right CI Size	CT Left vs CT Right Sig Diff	PD Left vs CT Left Sig Diff	PD Right vs CT Right Sig Diff		Lobe Key
Area MFG1 (MFG)	1.43842	0.273683	0.469588	0.117528	1	0.619587	0.191969	0.517823	0.10343	0	1	0		Frontal
Area SFS2 (SFS)	1.42746	0.283771	0.545203	0.13763	1	0.779606	0.196386	0.857704	0.163561	0	1	1		Insula
Area SFS1 (SFS)	1.3938	0.270017	0.553068	0.141977	1	0.946488	0.226375	1.0747	0.213799	0	0	1		Temporal
Area MFG5 (MFG, IFG)	1.36511	0.214561	0.546871	0.117899	1	0.61868	0.193627	0.36417	0.099662	0	1	0		Parietal
Area MFG2 (MFG)	1.34812	0.259534	0.494639	0.147451	1	1.03149	0.24334	0.878859	0.180315	0	0	1		Occipital
Area MFG4 (MFG)	1.3421	0.246666	0.54918	0.119793	1	0.717645	0.182618	0.530711	0.102374	0	1	0		Subcortical
Area Op9 (Frontal Operculum)	1.31824	0.209406	0.675272	0.138347	1	0.575987	0.197553	0.373959	0.123	0	1	1		Cerebellum
Frontal-I.1 (GapMap)	1.30542	0.220632	0.598327	0.151701	1	0.611562	0.188942	0.626892	0.147449	0	1	0
Area 45 (IFG)	1.27082	0.184365	0.5054	0.10453	1	0.630183	0.195762	0.395498	0.126155	0	1	0
Area SFG4 (SFG)	1.24699	0.271463	0.599152	0.13517	1	1.11348	0.214494	0.928526	0.192991	0	0	1
Area 8v1 (MFG)	1.23685	0.287393	0.508135	0.122993	1	1.03695	0.22318	0.666334	0.164564	0	0	0
Area 6v1 (PreCG)	1.23566	0.269868	0.38492	0.102869	1	0.971746	0.240572	0.677447	0.190892	0	0	0
Area SFG3 (SFG)	1.20674	0.239556	0.571661	0.143063	1	1.28982	0.266271	1.30215	0.253033	0	0	1
Area 6r1 (PreCG)	1.20547	0.184088	0.31376	0.0791474	1	0.59037	0.179729	0.559504	0.202706	0	1	0
Area 44 (IFG)	1.18341	0.16499	0.416564	0.0953027	1	0.652182	0.182992	0.448123	0.163459	0	1	0
Area Op6 (Frontal Operculum)	1.18215	0.182267	0.420655	0.0999641	1	0.510963	0.142422	0.467599	0.185604	0	1	0
Area Op10 (Frontal Operculum)	1.17896	0.185433	0.736767	0.150235	1	0.5347	0.158864	0.359625	0.0974922	0	1	1
Area 8v2 (MFG)	1.16661	0.247547	0.476234	0.121353	1	0.871979	0.211163	0.536744	0.141555	0	0	0
Area IFS2 (IFS)	1.16342	0.165136	0.491741	0.113682	1	0.672581	0.201708	0.331847	0.110116	1	1	0
Area IFS1 (IFS)	1.12834	0.165292	0.516672	0.120586	1	0.633978	0.189282	0.312157	0.0815528	1	1	1
Area Fo7 (OFC)	1.11063	0.208013	0.649281	0.158354	1	0.625441	0.206651	0.709707	0.173627	0	1	0
Frontal-II (GapMap)	1.09934	0.191997	0.360277	0.0840758	1	0.868308	0.243182	0.420718	0.118734	1	0	0
Area 8d1 (SFG)	1.09174	0.251682	0.604279	0.130892	1	1.2418	0.243408	0.980929	0.214034	0	0	1
Area 8d2 (SFG)	1.08373	0.254978	0.543241	0.123063	1	1.10963	0.21809	0.913437	0.206872	0	0	1
Area Op8 (Frontal Operculum)	1.08011	0.167674	0.589984	0.115739	1	0.524512	0.150867	0.315756	0.114498	0	1	1
Area 6d2 (PreCG)	1.06884	0.205219	0.600699	0.154609	1	0.911517	0.17596	0.890922	0.195281	0	0	0
Area IFS4 (IFS)	1.03827	0.144677	0.444632	0.104781	1	0.700827	0.205443	0.340337	0.104656	1	0	0
Area 6v3 (PreCG)	1.03507	0.176697	0.263264	0.0693346	1	0.794899	0.238981	0.621725	0.199424	0	0	1
Area Fo6 (OFC)	1.03281	0.190647	0.579706	0.155437	1	0.558504	0.205079	0.490799	0.130276	0	1	0
Area IFS3 (IFS)	1.01976	0.146155	0.443899	0.110476	1	0.736952	0.2131	0.377717	0.0974789	1	0	0
Area 6v2 (PreCG)	1.01526	0.200806	0.289115	0.0728742	1	0.905904	0.246423	0.568534	0.168726	0	0	1
Area SFG2 (SFG)	0.986775	0.245761	0.641915	0.170835	0	1.63753	0.286574	1.38005	0.267289	0	1	1
Area Fo5 (OFC)	0.983732	0.183599	0.474697	0.146042	1	0.499119	0.181973	0.637531	0.160921	0	1	0
Area 6d3 (SFS)	0.975418	0.182304	0.415297	0.103349	1	0.792357	0.154336	0.669093	0.154382	0	0	0
Area 6d1 (PreCG)	0.961245	0.200597	0.416151	0.136084	1	0.901576	0.194757	0.908559	0.218422	0	0	1
Frontal-I.2 (GapMap)	0.89181	0.212961	0.724404	0.169653	0	1.27918	0.248367	1.19808	0.247418	0	0	1
Area Fo4 (OFC)	0.88838	0.182121	0.520758	0.150009	1	0.608933	0.171157	0.77989	0.18028	0	0	0
Area Fp1 (FPole)	0.870135	0.182582	0.454393	0.135761	1	1.07921	0.220858	1.20769	0.238097	0	0	1
Area IFJ1 (IFS, PreCS)	0.866767	0.126227	0.396675	0.090601	1	0.724148	0.197486	0.340422	0.105953	1	0	0
Area Op5 (Frontal Operculum)	0.853491	0.130307	0.304816	0.0652737	1	0.548354	0.155751	0.378798	0.137053	0	1	0
Area 6ma (preSMA, mesial SFG)	0.819112	0.168381	0.626292	0.151563	0	0.858568	0.171518	0.824392	0.174837	0	0	0
Area IFJ2 (IFS, PreCS)	0.812529	0.125941	0.357979	0.0785749	1	0.750002	0.208669	0.350992	0.119258	1	0	0
Area 4a (PreCG)	0.806283	0.166815	0.334117	0.0769744	1	1.00154	0.208972	0.915133	0.209351	0	0	1
Area Op7 (Frontal Operculum)	0.798542	0.125816	0.536335	0.102069	1	0.497032	0.117394	0.22299	0.0748102	1	1	1
Area 4p (PreCG)	0.766867	0.160757	0.173216	0.0483562	1	0.812839	0.201398	0.62766	0.175008	0	0	1
Area Fp2 (FPole)	0.758725	0.183861	0.574401	0.14963	0	1.40042	0.287769	1.50676	0.308607	0	1	1
Area Fo3 (OFC)	0.730193	0.142878	0.544256	0.128598	0	0.665745	0.162011	1.12029	0.234457	1	0	1
Area 6mp (SMA, mesial SFG)	0.645679	0.168269	0.510695	0.146966	0	0.721557	0.184178	0.683695	0.172804	0	0	0
Area Fo2 (OFC)	0.565779	0.136599	0.511168	0.156259	0	0.771817	0.176107	1.1861	0.270104	0	0	1
Area Fo1 (OFC)	0.475993	0.117262	0.428612	0.12396	0	0.778015	0.186785	1.14068	0.258421	0	0	1
Area Id8 (Insula)	1.03281	0.179279	0.769317	0.148084	0	0.570939	0.158539	0.43595	0.132965	0	1	1
Area Id9 (Insula)	1.02497	0.176994	0.656279	0.130392	1	0.658251	0.169421	0.442305	0.159231	0	1	0
Area Ia2 (Insula)	0.993149	0.180373	0.615209	0.143835	1	1.05607	0.279353	0.553672	0.166153	1	0	0
Area Id7 (Insula)	0.981328	0.156135	0.762729	0.144585	0	0.479656	0.122169	0.356351	0.0981896	0	1	1
Area Ia3 (Insula)	0.917259	0.161535	0.59409	0.128386	1	0.848757	0.210645	0.498426	0.160699	0	0	0
Area Ia1 (Insula)	0.905511	0.154101	0.495481	0.101196	1	0.616348	0.162647	0.374943	0.135751	0	0	0
Area Id10 (Insula)	0.897719	0.170067	0.671604	0.139705	0	0.635544	0.16594	0.737864	0.18676	0	0	0
Area Id3 (Insula)	0.841515	0.145095	0.403076	0.0861547	1	0.595028	0.164255	0.349709	0.113752	0	0	0
Area Id1 (Insula)	0.815593	0.143558	0.289179	0.0699598	1	0.377038	0.131129	0.249608	0.0773326	0	1	0
Area Id6 (Insula)	0.813978	0.127246	0.584977	0.10731	0	0.470035	0.107363	0.252662	0.0869146	1	1	1
Area Id5 (Insula)	0.774528	0.124993	0.383848	0.0774605	1	0.438856	0.11579	0.279451	0.101679	0	1	0
Area Id2 (Insula)	0.735341	0.124031	0.271366	0.0586637	1	0.373531	0.131901	0.273499	0.0924969	0	1	0
Area Ig2 (Insula)	0.631184	0.11344	0.234855	0.0566149	1	0.275983	0.110882	0.187969	0.052497	0	1	0
Area Id4 (Insula)	0.562892	0.0905759	0.294285	0.0600554	1	0.456179	0.110185	0.230082	0.0765427	1	0	0
Area Ig1 (Insula)	0.553963	0.112553	0.254628	0.0699678	1	0.20438	0.0910825	0.147611	0.0442372	0	1	0
Area Ig3 (Insula)	0.465872	0.0837475	0.194878	0.0438611	1	0.396944	0.123528	0.2179	0.0610467	0	0	0
Area Te 3 (STG)	1.30484	0.221425	0.299918	0.0682013	1	0.435391	0.184403	0.510409	0.173121	0	1	0
Area Te 1.2 (HESCHL)	1.23964	0.202172	0.354667	0.0879845	1	0.497717	0.16834	0.46957	0.182078	0	1	0
Area Te 2.1 (STG)	1.19586	0.206374	0.255559	0.0687371	1	0.41616	0.196912	0.499399	0.171222	0	1	1
Area STS1 (STS)	1.18856	0.208381	0.315455	0.0730438	1	0.491471	0.192145	0.404852	0.135602	0	1	0
Frontal-to-Temporal-I (GapMap)	1.16327	0.203589	0.680797	0.14619	1	0.66943	0.210544	0.57467	0.170658	0	1	0
Area TeI (STG)	1.16275	0.193676	0.431098	0.0904967	1	0.505589	0.168823	0.388205	0.146964	0	1	0
Area STS2 (STS)	1.13467	0.201497	0.391395	0.084476	1	0.671206	0.222143	0.409532	0.135136	0	1	0
Area TI (STG)	1.12577	0.195156	0.5187	0.108961	1	0.739671	0.21571	0.411839	0.147364	0	0	0
Area Te 2.2 (STG)	1.11117	0.190373	0.290565	0.0692226	1	0.351106	0.204352	0.439731	0.138886	0	1	0
Area TPJ (STG, SMG)	1.07856	0.178973	0.330647	0.0718768	1	0.358759	0.201044	0.592952	0.201002	0	1	0
Area Te 1.0 (HESCHL)	0.955018	0.164101	0.250067	0.0598276	1	0.387044	0.180456	0.407757	0.133598	0	1	0
Area OTS1 (OTS)	0.941057	0.160329	0.330392	0.092318	1	0.459868	0.155781	0.436263	0.176299	0	1	0
Area FG4 (FusG)	0.882308	0.153044	0.226903	0.0537107	1	0.273744	0.0838008	0.403207	0.176356	0	1	0
Temporal-to-Parietal (GapMap)	0.84358	0.121348	0.470362	0.0736239	1	0.562145	0.138784	0.491356	0.112567	0	1	0
Area PirT (PiriformCortexMesial, temporal)	0.817436	0.165434	0.614807	0.161182	0	1.01602	0.253679	1.09992	0.265668	0	0	1
Area FG1 (FusG)	0.810101	0.167507	0.447342	0.107141	1	0.429623	0.144819	0.276324	0.0974773	0	1	0
Area FG2 (FusG)	0.808649	0.166742	0.337183	0.0799966	1	0.258199	0.0942652	0.335429	0.157724	0	1	0
Area Ph1 (PhG)	0.758764	0.142132	0.321361	0.0889576	1	0.337792	0.0943121	0.261412	0.070985	0	1	0
Area CoS1 (CoS)	0.75583	0.131282	0.288043	0.0820612	1	0.464132	0.133208	0.326915	0.114282	0	1	0
Area FG5 (FusG)	0.755145	0.140373	0.421224	0.116576	1	0.731711	0.194708	0.488339	0.145992	0	0	0
Area PirTB (PiriformCortexMesial, temporobasal)	0.75494	0.15337	0.576621	0.138426	0	0.782946	0.180873	0.84297	0.202251	0	0	0
Area Te 1.1 (HESCHL)	0.736249	0.135	0.280676	0.0744861	1	0.266683	0.13886	0.191627	0.0522609	0	1	0
Area FG3 (FusG)	0.71511	0.124727	0.24289	0.0614631	1	0.301612	0.0760805	0.264461	0.0908937	0	1	0
Frontal-to-Temporal-II (GapMap)	0.705865	0.110382	0.513954	0.0924859	0	0.55156	0.103751	0.64873	0.125423	0	0	0
Area Ph3 (PhG)	0.673893	0.134246	0.340516	0.100606	1	0.403862	0.109348	0.331963	0.098741	0	1	0
Area Ph2 (PhG)	0.665346	0.11952	0.241424	0.0685648	1	0.244688	0.0736572	0.228672	0.0800746	0	1	0
Area EC (Hippocampal Region, Entorhinal Cortex)	0.655703	0.138306	0.479077	0.122376	0	0.947255	0.226497	0.997054	0.219607	0	0	1
Area Op4 (POperc)	1.16824	0.190625	0.245669	0.0586861	1	0.514946	0.194858	0.600288	0.205318	0	1	1
Area PFop (IPL)	1.11278	0.196764	0.235662	0.0538646	1	0.509565	0.210526	0.777371	0.260184	0	1	1
Area 1 (PostCG)	1.01334	0.213864	0.262228	0.0618816	1	0.911441	0.200757	0.883314	0.24834	0	0	1
Area PFt (IPL)	1.01328	0.197537	0.257755	0.0641092	1	0.621797	0.188914	0.821287	0.266555	0	1	1
Area PFcm (IPL)	1.00883	0.165818	0.363171	0.0812094	1	0.405969	0.19785	0.520291	0.172221	0	1	0
Area PF (IPL)	1.00518	0.162955	0.368039	0.0704275	1	0.448996	0.164808	0.713741	0.232663	0	1	1
Area hIP4 (IPS)	0.969089	0.174028	1.03081	0.183469	0	0.571096	0.216884	0.478253	0.17366	0	1	1
Area hIP7 (IPS)	0.946123	0.176463	1.00635	0.188243	0	0.670544	0.245553	0.598389	0.191672	0	0	1
Area 2 (PostCS)	0.921961	0.189561	0.277527	0.0670421	1	0.831235	0.187315	0.853893	0.22723	0	0	1
Area PFm (IPL)	0.919668	0.143088	0.581309	0.110596	1	0.391428	0.142308	0.595355	0.182981	0	1	0
Area Op1 (POperc)	0.919226	0.157848	0.248287	0.0576004	1	0.447029	0.199016	0.484367	0.157074	0	1	1
Area hIP5 (IPS)	0.913316	0.164822	0.923588	0.183372	0	0.654059	0.232426	0.659844	0.240049	0	0	0
Area 3b (PostCG)	0.906451	0.172888	0.222457	0.0459496	1	0.862506	0.188706	0.817535	0.210146	0	0	1
Area PGa (IPL)	0.904103	0.142553	0.763236	0.139742	0	0.407785	0.134194	0.506356	0.178036	0	1	0
Area PGp (IPL)	0.895217	0.144529	0.905924	0.16524	0	0.384022	0.13668	0.515162	0.222531	0	1	1
Area hIP2 (IPS)	0.85114	0.152963	0.475566	0.103642	1	0.571565	0.153637	0.640875	0.190888	0	0	0
Area 7M (SPL)	0.832222	0.156141	0.81567	0.15948	0	0.877287	0.259933	0.83574	0.234466	0	0	0
Area hIP8 (IPS)	0.811808	0.153619	0.822041	0.171107	0	0.820405	0.272676	0.836753	0.260334	0	0	0
Area hIP6 (IPS)	0.799996	0.156338	0.779361	0.168967	0	0.678602	0.205582	0.768714	0.30081	0	0	0
Area hIP1 (IPS)	0.760919	0.133958	0.644545	0.128803	0	0.554938	0.139618	0.59068	0.186526	0	0	0
Area 7PC (SPL)	0.759164	0.190294	0.315051	0.078203	1	0.883109	0.190115	0.96228	0.270014	0	0	1
Area hIP3 (IPS)	0.74619	0.145679	0.481506	0.103512	1	0.716516	0.163017	0.850035	0.255714	0	0	1
Frontal-to-Occipital (GapMap)	0.738171	0.100829	0.637986	0.103213	0	0.639929	0.145395	0.661954	0.148781	0	0	0
Area 5L (SPL)	0.662776	0.174036	0.291743	0.0658617	1	1.08862	0.226671	1.1499	0.292183	0	1	1
Area 7A (SPL)	0.632312	0.142688	0.397114	0.0842138	1	0.975229	0.21977	1.07563	0.30354	0	0	1
Area 3a (PostCG)	0.625928	0.117988	0.142495	0.0353173	1	0.692979	0.168433	0.506852	0.135486	0	0	1
Area 7P (SPL)	0.564161	0.116826	0.458864	0.0935409	0	0.997204	0.285999	1.02338	0.294858	0	1	1
Area Op3 (POperc)	0.562138	0.0966895	0.185453	0.0390509	1	0.506929	0.152996	0.314439	0.098229	0	0	0
Area 5M (SPL)	0.496132	0.122292	0.338245	0.0834107	0	0.969922	0.208616	1.12691	0.258669	0	1	1
Area Op2 (POperc)	0.468185	0.0924902	0.204191	0.058492	1	0.318948	0.117652	0.182119	0.0473928	0	0	0
Area 5Ci (SPL)	0.449748	0.0932618	0.30039	0.0700146	0	0.577597	0.155328	0.810349	0.206244	0	0	1
Area hOc6 (POS)	1.14089	0.219814	1.01045	0.195409	0	0.66224	0.244069	0.555257	0.155538	0	1	1
Area hOc5 (LOC)	0.971094	0.180998	0.719062	0.133193	0	0.284724	0.134669	0.356815	0.175287	0	1	1
Area hOc1 (V1, 17, CalcS)	0.897492	0.166226	0.867001	0.160459	0	0.725737	0.261263	0.561739	0.179647	0	0	0
Area hOc4d (Cuneus)	0.846365	0.155737	0.938883	0.172814	0	0.697287	0.245832	0.618887	0.158221	0	0	0
Area hPO1 (POS)	0.827503	0.151629	0.898903	0.176602	0	0.777788	0.266696	0.756333	0.216063	0	0	0
Area hOc2 (V2, 18)	0.814969	0.14626	0.832888	0.148344	0	0.703193	0.237139	0.568192	0.162945	0	0	0
Area hOc3d (Cuneus)	0.812739	0.151974	0.937572	0.168958	0	0.694647	0.240908	0.589174	0.148807	0	0	1
Area hOc4la (LOC)	0.771647	0.145711	0.69733	0.138009	0	0.261533	0.118271	0.338376	0.159769	0	1	1
Area hOc4lp (LOC)	0.735111	0.136337	0.745716	0.156664	0	0.43492	0.176944	0.326385	0.119574	0	0	1
Area hOc3v (LingG)	0.729093	0.143078	0.684274	0.144238	0	0.654917	0.224225	0.426984	0.129526	0	0	0
Area hOc4v (LingG)	0.726354	0.150807	0.585912	0.138275	0	0.558796	0.193226	0.298737	0.0891602	0	0	1
Area p24c (pACC)	1.16257	0.213791	0.940242	0.188518	0	1.16195	0.245672	1.23249	0.269798	0	0	0
Area p24ab (pACC)	1.08759	0.210936	1.02001	0.197037	0	1.03015	0.226961	1.02717	0.243353	0	0	0
Area p32 (pACC)	1.03364	0.19867	0.783915	0.161976	0	1.43843	0.278114	1.5017	0.293909	0	0	1
Area 33 (ACC)	0.83765	0.146292	0.80573	0.143935	0	0.515687	0.129997	0.589804	0.142585	0	1	0
LB (Amygdala)	0.741019	0.151611	0.541253	0.137275	0	0.849916	0.192681	0.944805	0.207537	0	0	1
PUi (Thalamus, inferior pulvinar)	0.734245	0.149635	0.341439	0.10101	1	0.186515	0.0928426	0.28059	0.118251	0	1	0
PUl (Thalamus, lateral pulvinar)	0.727508	0.147122	0.383823	0.119009	1	0.162969	0.0890192	0.280933	0.112789	0	1	0
Subc (Hippocampus, Subicular complex)	0.723747	0.128865	0.3986	0.0880637	1	0.548248	0.119037	0.543516	0.115037	0	0	0
IF (Amygdala)	0.723313	0.143071	0.510865	0.124031	0	0.763543	0.16629	0.764393	0.169778	0	0	0
HATA (Hippocampus)	0.713865	0.145381	0.432322	0.121104	1	0.490633	0.129718	0.698777	0.159254	0	0	0
CGM (Metathalamus)	0.709054	0.150862	0.368364	0.101016	1	0.241754	0.122299	0.359757	0.15255	0	1	0
SF (Amygdala)	0.708159	0.143844	0.489935	0.128401	0	0.615922	0.141331	0.910552	0.190503	0	0	1
CGL (Metathalamus)	0.706864	0.140043	0.323009	0.0854398	1	0.241259	0.0832748	0.300066	0.105916	0	1	0
TrS (Hippocampus, Transsubiculum)	0.706494	0.140808	0.339754	0.0937326	1	0.267097	0.102904	0.319402	0.123104	0	1	0
CA2 (Hippocampus)	0.706435	0.119632	0.353198	0.0791625	1	0.417876	0.0886328	0.368649	0.0835648	0	1	0
CA3 (Hippocampus)	0.706203	0.12246	0.349761	0.081012	1	0.368472	0.0849058	0.354774	0.0877265	0	1	0
Area s32 (sACC)	0.701365	0.160553	0.634128	0.167205	0	0.873632	0.197586	1.09756	0.253968	0	0	1
CA1 (Hippocampus)	0.70129	0.115438	0.363469	0.0805509	1	0.455006	0.095953	0.400482	0.0841847	0	1	0
MF (Amygdala)	0.700398	0.143419	0.420444	0.109531	1	0.455128	0.117897	0.674072	0.149227	0	0	0
VTM (Amygdala)	0.697843	0.139951	0.411537	0.106108	1	0.571012	0.13015	0.642668	0.141347	0	0	0
FuCd (Ventral Striatum, Fundus of Caudate Nucleus)	0.695944	0.146803	0.706066	0.178179	0	0.430662	0.0992294	0.613751	0.16285	0	1	0
VPi (Thalamus, ventroposterior inferior Nucleus)	0.695528	0.148714	0.361749	0.0958136	1	0.235504	0.119104	0.381283	0.152707	0	1	0
DG (Hippocampus)	0.694169	0.119132	0.341815	0.0803802	1	0.388775	0.0880073	0.351193	0.0832635	0	1	0
Po (Thalamus, posterior Nucleus)	0.694063	0.148389	0.376428	0.109005	1	0.235964	0.128602	0.371046	0.160574	0	1	0
PUm (Thalamus, medial pulvinar)	0.693167	0.144498	0.423966	0.130133	0	0.248311	0.124677	0.382693	0.15515	0	1	0
Area s24 (sACC)	0.676339	0.167866	0.668864	0.178236	0	0.765227	0.184409	0.890847	0.21353	0	0	0
CM (Amygdala)	0.675095	0.133992	0.438697	0.102655	0	0.462979	0.105524	0.633733	0.13979	0	0	0
Sg (Thalamus, suprageniculate Nucleus)	0.669236	0.145239	0.386066	0.10726	1	0.279426	0.142793	0.395156	0.173027	0	1	0
Astr (Amygdala)	0.668485	0.131654	0.427189	0.100569	1	0.605367	0.130263	0.554295	0.125697	0	0	0
SNR (Midbrain, Substantia Nigra pars reticulata)	0.663445	0.135272	0.432201	0.110273	0	0.383206	0.134099	0.512403	0.159775	0	1	0
FuP (Ventral Striatum, Fundus of Putamen)	0.661239	0.124845	0.602676	0.131018	0	0.454289	0.0965431	0.630268	0.157982	0	0	0
PUa (Thalamus, anterior pulvinar)	0.653596	0.139732	0.399327	0.11585	0	0.219405	0.120106	0.359607	0.149407	0	1	0
AcbM (Ventral Striatum, Medial Accumbens)	0.653242	0.154231	0.628612	0.160414	0	0.478797	0.105606	0.634812	0.160464	0	0	0
Ch 4 (Basal Forebrain)	0.643333	0.125622	0.463305	0.105277	0	0.40614	0.0893322	0.618122	0.1424	0	1	0
TuTi (Basal Forebrain, Terminal islands)	0.642678	0.13285	0.564028	0.139547	0	0.524647	0.10231	0.797796	0.184412	0	0	0
SNC (Midbrain, Substantia Nigra pars compacta)	0.640813	0.134057	0.453671	0.113607	0	0.393122	0.144825	0.499367	0.167621	0	0	0
AcbL (Ventral Striatum, Lateral Accumbens)	0.638765	0.13993	0.59824	0.155622	0	0.529828	0.111339	0.820373	0.195446	0	0	0
Li (Thalamus, limitans Nucleus)	0.638661	0.142311	0.406455	0.115373	0	0.302316	0.154328	0.408793	0.18128	0	1	0
Area 25 (sACC)	0.635209	0.165735	0.616522	0.168058	0	0.641424	0.146993	0.787879	0.183521	0	0	0
Ch 123 (Basal Forebrain)	0.631723	0.151395	0.593606	0.148751	0	0.496837	0.114327	0.634275	0.15175	0	0	0
BST (Basal Forebrain, Bed Nucleus)	0.631632	0.142321	0.611303	0.148988	0	0.333794	0.121838	0.417502	0.152684	0	1	0
Tu (Basal Forebrain, Tuberculum)	0.630045	0.135517	0.540436	0.141493	0	0.577125	0.119676	0.882937	0.201933	0	0	0
VPM (Thalamus, ventral posterior medial Nucleus)	0.627732	0.13682	0.362525	0.097004	1	0.243335	0.128158	0.398433	0.16757	0	1	0
STN (Subthalamus)	0.627507	0.131852	0.398864	0.104643	0	0.327186	0.129555	0.483669	0.162917	0	1	0
VPL (Thalamus, ventral posterior lateral Nucleus)	0.623504	0.13233	0.380131	0.10697	1	0.176938	0.0959243	0.313907	0.12656	0	1	0
VP (Ventral Pallidum)	0.621687	0.127314	0.550776	0.12812	0	0.396729	0.085001	0.60117	0.151972	0	1	0
VPMpc (Thalamus, ventral posterior medial Nucleus, parvocellular part)	0.614918	0.134163	0.38428	0.101371	0	0.297212	0.144993	0.427726	0.178867	0	1	0
ZI (Thalamus, zona incerta)	0.609937	0.128948	0.373626	0.0968336	1	0.29468	0.129604	0.447673	0.167768	0	1	0
CM (Thalamus, centromedian Nucleus)	0.608612	0.133352	0.382799	0.103382	0	0.276411	0.142798	0.406717	0.176925	0	1	0
VM (Thalamus, ventral medial Nucleus)	0.603195	0.130878	0.369629	0.096012	1	0.2754	0.132618	0.433666	0.174108	0	1	0
LP (Thalamus, lateral posterior Nucleus)	0.599636	0.129925	0.426097	0.128669	0	0.213151	0.105021	0.32239	0.12253	0	1	0
NRp (Midbrain, Nucleus Ruber, parvocellular part)	0.586695	0.128645	0.464732	0.113809	0	0.377774	0.161327	0.450386	0.178905	0	0	0
NRm (Midbrain, Nucleus Ruber, magnocellular part)	0.586554	0.131044	0.488664	0.117684	0	0.403182	0.166008	0.437541	0.184013	0	0	0
Pf (Thalamus, parafascicular Nucleus)	0.572617	0.12837	0.411279	0.107136	0	0.326118	0.159633	0.421227	0.185853	0	0	0
sPf (Thalamus, subparafascicular Nucleus)	0.571589	0.12723	0.418778	0.107276	0	0.337202	0.159743	0.428797	0.185004	0	0	0
VIM (Thalamus, ventral intermediate Nucleus)	0.567034	0.12303	0.355334	0.0900273	0	0.217435	0.11268	0.369079	0.154941	0	1	0
Rt (Thalamus, reticular Nucleus)	0.562533	0.111598	0.354941	0.0839416	1	0.171603	0.0707709	0.249881	0.0989251	0	1	0
CL (Thalamus, anterior intralaminar nuclei)	0.526005	0.111605	0.421981	0.100941	0	0.289648	0.139501	0.383518	0.165648	0	0	0
LD (Thalamus, lateral dorsal Nucleus)	0.520692	0.117907	0.454515	0.117748	0	0.287782	0.134497	0.363828	0.151948	0	0	0
VLA (Thalamus, ventral lateral anterior Nucleus)	0.512735	0.110573	0.354392	0.0844541	0	0.218131	0.10653	0.359308	0.147117	0	1	0
MD (Thalamus, mediodorsal Nucleus)	0.510884	0.114522	0.431619	0.107049	0	0.317999	0.15203	0.388621	0.172578	0	0	0
MV (Thalamus, medioventral Nucleus)	0.503606	0.111457	0.455345	0.10532	0	0.34336	0.157103	0.405558	0.174366	0	0	0
AM (Thalamus, anteromedial Nucleus)	0.501279	0.112441	0.543152	0.125694	0	0.295795	0.146822	0.326046	0.162078	0	0	0
Pv (Thalamus, paraventricular Nucleus)	0.486544	0.106282	0.502111	0.10886	0	0.337631	0.161648	0.362145	0.168655	0	0	0
VLP (Thalamus, ventral lateral posterior Nucleus)	0.485269	0.104416	0.376857	0.0948658	0	0.215031	0.105666	0.330246	0.141041	0	1	0
VA (Thalamus, ventral anterior Nucleus (ventral))	0.468044	0.0962955	0.459643	0.100647	0	0.252173	0.118453	0.342145	0.153116	0	1	0
AV (Thalamus, anteroventral Nucleus)	0.465329	0.106523	0.511022	0.120249	0	0.277496	0.136988	0.315541	0.156557	0	0	0
VAmc (Thalamus, ventral anterior Nucleus, magnocellular part)	0.459735	0.0973853	0.451942	0.101704	0	0.26845	0.127978	0.349408	0.159252	0	0	0
Ndentd (Cerebellum, Dorsal Dentate Nucleus)	0.505453	0.120128	0.389919	0.0921014	0	0.757029	0.169716	0.624994	0.167813	0	0	0
Ndentv (Cerebellum, Ventral Dentate Nucleus)	0.456228	0.109224	0.404407	0.100746	0	0.759877	0.170307	0.622028	0.177805	0	1	0
Ninterp (Cerebellum, Interposed Nucleus)	0.435923	0.104037	0.419295	0.106218	0	0.776987	0.18689	0.668504	0.195104	0	1	0
Nfast (Cerebellum, Fastigial Nucleus)	0.421093	0.100562	0.413726	0.102315	0	0.753127	0.19439	0.69289	0.198158	0	1	0

## Sheet: Supp Data 4
	'AM (Thalamus, anteromedial Nucleus) left'	'AM (Thalamus, anteromedial Nucleus) right'	'AV (Thalamus, anteroventral Nucleus) left'	'AV (Thalamus, anteroventral Nucleus) right'	'AcbL (Ventral Striatum, Lateral Accumbens) left'	'AcbL (Ventral Striatum, Lateral Accumbens) right'	'AcbM (Ventral Striatum, Medial Accumbens) left'	'AcbM (Ventral Striatum, Medial Accumbens) right'	'Area 1 (PostCG) left'	'Area 1 (PostCG) right'	'Area 2 (PostCS) left'	'Area 2 (PostCS) right'	'Area 25 (sACC) left'	'Area 25 (sACC) right'	'Area 33 (ACC) left'	'Area 33 (ACC) right'	'Area 3a (PostCG) left'	'Area 3a (PostCG) right'	'Area 3b (PostCG) left'	'Area 3b (PostCG) right'	'Area 44 (IFG) left'	'Area 44 (IFG) right'	'Area 45 (IFG) left'	'Area 45 (IFG) right'	'Area 4a (PreCG) left'	'Area 4a (PreCG) right'	'Area 4p (PreCG) left'	'Area 4p (PreCG) right'	'Area 5Ci (SPL) left'	'Area 5Ci (SPL) right'	'Area 5L (SPL) left'	'Area 5L (SPL) right'	'Area 5M (SPL) left'	'Area 5M (SPL) right'	'Area 6d1 (PreCG) left'	'Area 6d1 (PreCG) right'	'Area 6d2 (PreCG) left'	'Area 6d2 (PreCG) right'	'Area 6d3 (SFS) left'	'Area 6d3 (SFS) right'	'Area 6ma (preSMA, mesial SFG) left'	'Area 6ma (preSMA, mesial SFG) right'	'Area 6mp (SMA, mesial SFG) left'	'Area 6mp (SMA, mesial SFG) right'	'Area 6r1 (PreCG) left'	'Area 6r1 (PreCG) right'	'Area 6v1 (PreCG) left'	'Area 6v1 (PreCG) right'	'Area 6v2 (PreCG) left'
'AM (Thalamus, anteromedial Nucleus) left'	1	0.854232	0.792059	0.781609	0.177116	0.238767	0.3093	0.343783	0.0282132	0.0778474	0.0668757	0.0825496	0.263323	0.274817	0.534483	0.527691	0.0909091	0.0485893	0.0684431	0.0642633	0.0642633	0.231975	0.00679206	0.2628	0.03814	0.0569488	0.0355277	0.00783699	0.12069	0.138454	-0.0203762	0.0830721	0.0423197	0.091954	0.0109718	0.0323929	-0.0276907	0.0240334	-0.000522466	0.00574713	0.0114943	0.0470219	0.155172	0.157262	0.123824	0.173459	-0.0485893	-0.077325	-0.0214211
'AM (Thalamus, anteromedial Nucleus) right'	0.854232	1	0.756008	0.865726	0.149425	0.2372	0.278474	0.336991	0.0423197	0.0470219	0.0820272	0.0360502	0.235632	0.257576	0.553814	0.531348	0.0966562	0.014629	0.0846395	0.0365726	0.0741902	0.236677	0.0188088	0.274817	0.0543365	0.0198537	0.0475444	-0.0250784	0.131661	0.126437	0.00626959	0.0585162	0.0470219	0.0684431	0.0386625	-0.000522466	-0.0031348	-0.0120167	0.0188088	-0.0261233	0.000522466	0.0172414	0.134796	0.128527	0.130617	0.179206	-0.0407524	-0.0945664	-0.0114943
'AV (Thalamus, anteroventral Nucleus) left'	0.792059	0.756008	1	0.803553	0.0527691	0.130094	0.15465	0.194357	0.0240334	0.0862069	0.0721003	0.0877743	0.104493	0.131661	0.464472	0.433647	0.112853	0.0799373	0.0747126	0.0977011	0.0966562	0.208986	0.0360502	0.230408	0.0297806	0.0297806	0.0564263	0.0245559	0.0924765	0.168757	-0.0496343	0.0297806	-0.022466	0.0376176	0.0423197	0.0585162	0.0141066	0.0480669	0.0444096	0.0182863	0.0606061	0.0835946	0.131139	0.131139	0.162487	0.188088	-0.0287356	-0.0637409	0.0203762
'AV (Thalamus, anteroventral Nucleus) right'	0.781609	0.865726	0.803553	1	0.0673981	0.152038	0.178683	0.239289	0.0376176	0.0632184	0.07628	0.0543365	0.133751	0.15883	0.489551	0.45559	0.107628	0.0506792	0.0799373	0.0715778	0.0768025	0.227795	0.0130617	0.26698	0.0621735	0.0370951	0.0491118	-0.00574713	0.12278	0.180251	0.00470219	0.085162	0.03814	0.0898642	0.0496343	0.0386625	0.0151515	0.0114943	0.039185	-0.0266458	0.0355277	0.0512017	0.145768	0.153083	0.142633	0.190178	-0.0308255	-0.0940439	0.00992685
'AcbL (Ventral Striatum, Lateral Accumbens) left'	0.177116	0.149425	0.0527691	0.0673981	1	0.580982	0.806165	0.643156	0.00783699	-0.0909091	-0.00574713	-0.0956113	0.791536	0.657785	0.126437	0.168757	0.0611285	0.0271682	0.0365726	-0.0595611	0.0647858	0.0684431	0.0407524	0.0167189	-0.0491118	-0.0135841	0.0318704	-0.0480669	0.0188088	0.031348	-0.0355277	0.0438871	-0.0219436	0.0402299	-0.0553814	-0.0621735	-0.0794148	-0.0517241	-0.0595611	-0.0219436	-0.123824	-0.0684431	0.00208986	0.00731452	0.0856844	0.053814	-0.00417973	-0.0109718	-0.0219436
'AcbL (Ventral Striatum, Lateral Accumbens) right'	0.238767	0.2372	0.130094	0.152038	0.580982	1	0.642111	0.786311	-0.0590387	-0.0940439	-0.0579937	-0.10815	0.695402	0.824974	0.177638	0.265935	0.00470219	-0.014629	-0.0365726	-0.0909091	0.00208986	-0.00470219	-0.0188088	-0.0365726	-0.141066	-0.0846395	-0.0256008	-0.0449321	0.0271682	-0.00104493	-0.07628	-0.061651	-0.0564263	-0.0464995	-0.168234	-0.143678	-0.206897	-0.0966562	-0.172414	-0.00626959	-0.213689	-0.111285	-0.0710554	-0.0522466	0.0804598	-0.0182863	-0.0961338	-0.000522466	-0.102403
'AcbM (Ventral Striatum, Medial Accumbens) left'	0.3093	0.278474	0.15465	0.178683	0.806165	0.642111	1	0.77534	0.0271682	-0.0590387	0.00940439	-0.0658307	0.848485	0.749216	0.229363	0.275862	0.0543365	0.0109718	0.03814	-0.0506792	-0.0109718	0.133751	-0.0266458	0.0893417	-0.0444096	-0.00679206	0.031348	-0.0433647	0.0339603	0.00365726	0.00679206	0.039185	-0.0120167	0.0282132	-0.0768025	-0.0741902	-0.107106	-0.0846395	-0.0809822	-0.0350052	-0.138976	-0.0877743	0.0245559	0.0287356	0.0308255	0.0982236	-0.0193312	-0.0606061	-0.0454545
'AcbM (Ventral Striatum, Medial Accumbens) right'	0.343783	0.336991	0.194357	0.239289	0.643156	0.786311	0.77534	1	0.00208986	-0.0642633	-0.00522466	-0.0867294	0.768025	0.85162	0.230408	0.304075	0.0595611	-0.00470219	0.0308255	-0.0579937	-0.0266458	0.0971787	-0.0579937	0.0517241	-0.0726228	-0.0193312	0.0282132	-0.0308255	0.0600836	0.0141066	0.0015674	-0.000522466	0.00574713	0.0229885	-0.109195	-0.112853	-0.175026	-0.0961338	-0.157262	-0.0245559	-0.175549	-0.101358	-0.00888192	0.00470219	0.0590387	0.0731452	-0.0715778	-0.0428422	-0.0914316
'Area 1 (PostCG) left'	0.0282132	0.0423197	0.0240334	0.0376176	0.00783699	-0.0590387	0.0271682	0.00208986	1	0.00365726	0.875653	0.0261233	0.0208986	-0.0167189	0.0423197	0.00208986	0.700104	-0.0360502	0.833333	-0.0109718	0.215778	0.137931	0.161442	0.176071	0.564786	0.10815	0.772205	-0.03814	0.243992	0.000522466	0.459248	0.053814	0.277429	0.0647858	0.479101	0.0553814	0.371473	0.00731452	0.416405	-0.142633	0.202717	0.0386625	0.221003	0.0590387	0.157262	0.0867294	0.631661	-0.128527	0.573145
'Area 1 (PostCG) right'	0.0778474	0.0470219	0.0862069	0.0632184	-0.0909091	-0.0940439	-0.0590387	-0.0642633	0.00365726	1	-0.0130617	0.781087	-0.0736677	-0.0653083	0.0292581	0.0569488	-0.00679206	0.471264	0.0125392	0.7628	-0.00208986	0.147858	-0.00731452	0.141066	0.0449321	0.446186	-0.022466	0.600836	0.031348	0.206897	-0.00208986	0.241379	0.0647858	0.19697	-0.00417973	0.259666	0.0344828	0.153083	0.00104493	0.204807	0.0935214	0.124869	0.100313	0.177638	-0.00731452	0.166667	-0.0689655	0.293103	-0.0031348
'Area 2 (PostCS) left'	0.0668757	0.0820272	0.0721003	0.07628	-0.00574713	-0.0579937	0.00940439	-0.00522466	0.875653	-0.0130617	1	0.0135841	0.00731452	-0.0261233	0.0256008	-0.0177638	0.758621	-0.0370951	0.861546	-0.0120167	0.211599	0.118077	0.126959	0.148903	0.551202	0.113375	0.808777	-0.0329154	0.284744	0.0402299	0.470742	0.0768025	0.302508	0.0982236	0.473877	0.077325	0.336991	0.0292581	0.361024	-0.133229	0.183908	0.0564263	0.251306	0.0893417	0.18652	0.0815047	0.559561	-0.126437	0.528213
'Area 2 (PostCS) right'	0.0825496	0.0360502	0.0877743	0.0543365	-0.0956113	-0.10815	-0.0658307	-0.0867294	0.0261233	0.781087	0.0135841	1	-0.0856844	-0.0888192	0.0256008	0.0543365	-0.0167189	0.41954	0.0256008	0.678683	-0.0130617	0.130617	-0.00679206	0.12069	0.0120167	0.377743	-0.0261233	0.484326	0.0203762	0.215778	-0.00679206	0.312957	0.0600836	0.214211	-0.0412748	0.212121	0.00365726	0.0940439	-0.0339603	0.138454	0.0752351	0.0950888	0.099791	0.153083	-0.0245559	0.133751	-0.0673981	0.180773	0.00261233
'Area 25 (sACC) left'	0.263323	0.235632	0.104493	0.133751	0.791536	0.695402	0.848485	0.768025	0.0208986	-0.0736677	0.00731452	-0.0856844	1	0.832811	0.189655	0.238245	0.0480669	0.0444096	0.0193312	-0.0444096	-0.0245559	0.0909091	-0.053814	0.0360502	-0.0726228	-0.0130617	0.0250784	-0.0109718	0.0423197	0.0182863	0.00365726	0.0151515	-0.00365726	0.0198537	-0.1186	-0.102403	-0.158307	-0.103448	-0.135319	-0.053814	-0.184953	-0.111808	0.00470219	0.0172414	0.0203762	0.0804598	-0.0548589	-0.0679206	-0.0747126
'Area 25 (sACC) right'	0.274817	0.257576	0.131661	0.15883	0.657785	0.824974	0.749216	0.85162	-0.0167189	-0.0653083	-0.0261233	-0.0888192	0.832811	1	0.18861	0.268548	0.030303	0.03814	-0.00679206	-0.0569488	-0.0339603	0.0480669	-0.0736677	-0.0015674	-0.099791	-0.0287356	0	-0.00261233	0.0590387	0.0203762	-0.0172414	-0.0161964	-0.00365726	0.0031348	-0.153083	-0.127482	-0.209509	-0.103448	-0.183386	-0.0297806	-0.208986	-0.115987	-0.0266458	-0.0120167	0.0370951	0.0386625	-0.0966562	-0.0365726	-0.11651
'Area 33 (ACC) left'	0.534483	0.553814	0.464472	0.489551	0.126437	0.177638	0.229363	0.230408	0.0423197	0.0292581	0.0256008	0.0256008	0.189655	0.18861	1	0.823929	-0.00888192	-0.0208986	0.0292581	0	0.213166	0.189655	0.22884	0.273772	-0.0031348	-0.015674	-0.039185	-0.0564263	0.0334378	-0.0114943	-0.122257	-0.0491118	-0.0835946	-0.0673981	0.0344828	-0.0402299	0.117032	0.00783699	0.175549	-0.00522466	0.1186	0.0757576	0.0532915	0.0710554	0.182863	0.123824	0.0491118	-0.0893417	0.0480669
'Area 33 (ACC) right'	0.527691	0.531348	0.433647	0.45559	0.168757	0.265935	0.275862	0.304075	0.00208986	0.0569488	-0.0177638	0.0543365	0.238245	0.268548	0.823929	1	-0.0417973	-0.0203762	-0.00261233	0.00783699	0.213689	0.15883	0.241902	0.256531	-0.0423197	-0.0151515	-0.0710554	-0.0402299	0.0360502	-0.0120167	-0.161442	-0.0506792	-0.0862069	-0.0626959	-0.0203762	-0.0637409	0.0569488	-0.00731452	0.0924765	0.0161964	0.0815047	0.0595611	0.0485893	0.0705329	0.19279	0.0898642	-0.0151515	-0.0647858	0.00261233
'Area 3a (PostCG) left'	0.0909091	0.0966562	0.112853	0.107628	0.0611285	0.00470219	0.0543365	0.0595611	0.700104	-0.00679206	0.758621	-0.0167189	0.0480669	0.030303	-0.00888192	-0.0417973	1	0.0161964	0.840648	0.0318704	0.256531	0.108673	0.130094	0.130094	0.552247	0.161442	0.859979	0.0130617	0.379833	0.169801	0.472832	0.117555	0.363114	0.179728	0.5	0.142111	0.329676	0.120167	0.350575	-0.0527691	0.202717	0.133751	0.34117	0.179206	0.301463	0.112853	0.513584	-0.0512017	0.507315
'Area 3a (PostCG) right'	0.0485893	0.014629	0.0799373	0.0506792	0.0271682	-0.014629	0.0109718	-0.00470219	-0.0360502	0.471264	-0.0370951	0.41954	0.0444096	0.03814	-0.0208986	-0.0203762	0.0161964	1	-0.0271682	0.605016	-0.0491118	0.0569488	-0.0658307	-0.00522466	-0.0261233	0.358412	-0.0015674	0.723093	-0.0721003	0.260188	-0.0971787	0.101358	-0.0668757	0.130094	-0.0417973	0.216823	-0.045977	0.1186	-0.0114943	0.177638	0.0203762	0.0809822	0.0992685	0.172414	-0.0292581	0.128004	-0.0334378	0.340125	0.0125392
'Area 3b (PostCG) left'	0.0684431	0.0846395	0.0747126	0.0799373	0.0365726	-0.0365726	0.03814	0.0308255	0.833333	0.0125392	0.861546	0.0256008	0.0193312	-0.00679206	0.0292581	-0.00261233	0.840648	-0.0271682	1	0.0114943	0.284222	0.140543	0.188088	0.171369	0.569488	0.127482	0.842738	-0.0271682	0.299896	0.0856844	0.45768	0.101358	0.315569	0.128004	0.500522	0.085162	0.364681	0.0559039	0.394984	-0.110763	0.210554	0.0820272	0.263323	0.107628	0.263323	0.113375	0.587252	-0.0987461	0.583072
'Area 3b (PostCG) right'	0.0642633	0.0365726	0.0977011	0.0715778	-0.0595611	-0.0909091	-0.0506792	-0.0579937	-0.0109718	0.7628	-0.0120167	0.678683	-0.0444096	-0.0569488	0	0.00783699	0.0318704	0.605016	0.0114943	1	-0.00417973	0.147858	-0.0219436	0.126437	0.0971787	0.552769	0.0151515	0.683386	0.0846395	0.341693	0.0292581	0.30721	0.111808	0.288924	0.0595611	0.352665	0.07628	0.206374	0.0532915	0.244514	0.125914	0.160397	0.207941	0.274817	-0.0104493	0.19697	-0.0334378	0.363114	0.0177638
'Area 44 (IFG) left'	0.0642633	0.0741902	0.0966562	0.0768025	0.0647858	0.00208986	-0.0109718	-0.0266458	0.215778	-0.00208986	0.211599	-0.0130617	-0.0245559	-0.0339603	0.213166	0.213689	0.256531	-0.0491118	0.284222	-0.00417973	1	0.0214211	0.759666	0.0867294	0.161964	0.00522466	0.234587	-0.0543365	0.015674	-0.0250784	-0.0282132	-0.0689655	-0.0543365	-0.0924765	0.192268	-0.00261233	0.196447	0.0893417	0.207941	0.0229885	0.105016	0.0642633	0.0386625	-0.0407524	0.784744	0.00574713	0.248694	0.0412748	0.38976
'Area 44 (IFG) right'	0.231975	0.236677	0.208986	0.227795	0.0684431	-0.00470219	0.133751	0.0971787	0.137931	0.147858	0.118077	0.130617	0.0909091	0.0480669	0.189655	0.15883	0.108673	0.0569488	0.140543	0.147858	0.0214211	1	-0.00365726	0.774817	0.0715778	0.0109718	0.123302	-0.000522466	0.0464995	-0.0256008	0.0736677	0.0809822	0.0120167	-0.00940439	0.0736677	0	0.138454	-0.0449321	0.164577	-0.0454545	0.0835946	-0.0104493	0.0768025	0.0966562	-0.0161964	0.791014	0.201149	-0.0606061	0.207419
'Area 45 (IFG) left'	0.00679206	0.0188088	0.0360502	0.0130617	0.0407524	-0.0188088	-0.0266458	-0.0579937	0.161442	-0.00731452	0.126959	-0.00679206	-0.053814	-0.0736677	0.22884	0.241902	0.130094	-0.0658307	0.188088	-0.0219436	0.759666	-0.00365726	1	0.092999	0.124347	0.0167189	0.12278	-0.0731452	-0.0491118	-0.07628	-0.091954	-0.104493	-0.103448	-0.10815	0.161964	-0.0245559	0.218391	0.0830721	0.23093	0.0606061	0.129049	0.0632184	-0.00104493	-0.0532915	0.571578	-0.0527691	0.253918	0.0778474	0.342738
'Area 45 (IFG) right'	0.2628	0.274817	0.230408	0.26698	0.0167189	-0.0365726	0.0893417	0.0517241	0.176071	0.141066	0.148903	0.12069	0.0360502	-0.0015674	0.273772	0.256531	0.130094	-0.00522466	0.171369	0.126437	0.0867294	0.774817	0.092999	1	0.143156	0.0417973	0.138454	-0.0334378	0.0428422	-0.045977	0.0783699	0.092999	0.0219436	-0.0015674	0.15047	0.023511	0.23093	-0.0161964	0.247649	-0.014629	0.138454	0.00574713	0.0982236	0.092999	0.0292581	0.600313	0.252874	-0.0266458	0.208986
'Area 4a (PreCG) left'	0.03814	0.0543365	0.0297806	0.0621735	-0.0491118	-0.141066	-0.0444096	-0.0726228	0.564786	0.0449321	0.551202	0.0120167	-0.0726228	-0.099791	-0.0031348	-0.0423197	0.552247	-0.0261233	0.569488	0.0971787	0.161964	0.0715778	0.124347	0.143156	1	0.38767	0.607628	0.045977	0.373041	0.182863	0.565308	0.178683	0.470219	0.293103	0.796238	0.384013	0.553814	0.27116	0.485893	0.0856844	0.422675	0.27325	0.520376	0.340648	0.122257	0.0287356	0.482759	0.0496343	0.322884
'Area 4a (PreCG) right'	0.0569488	0.0198537	0.0297806	0.0370951	-0.0135841	-0.0846395	-0.00679206	-0.0193312	0.10815	0.446186	0.113375	0.377743	-0.0130617	-0.0287356	-0.015674	-0.0151515	0.161442	0.358412	0.127482	0.552769	0.00522466	0.0109718	0.0167189	0.0417973	0.38767	1	0.155172	0.473354	0.269592	0.447231	0.281087	0.402299	0.366771	0.537618	0.341693	0.620167	0.282132	0.374608	0.192268	0.344828	0.284744	0.319227	0.476489	0.512017	-0.0167189	0.0161964	0.0637409	0.363114	-0.00835946
'Area 4p (PreCG) left'	0.0355277	0.0475444	0.0564263	0.0491118	0.0318704	-0.0256008	0.031348	0.0282132	0.772205	-0.022466	0.808777	-0.0261233	0.0250784	0	-0.039185	-0.0710554	0.859979	-0.0015674	0.842738	0.0151515	0.234587	0.123302	0.12278	0.138454	0.607628	0.155172	1	0.00574713	0.310867	0.0935214	0.485371	0.0715778	0.315047	0.123302	0.563741	0.143156	0.392372	0.127482	0.416405	-0.0475444	0.244514	0.132706	0.322362	0.162487	0.228318	0.104493	0.621212	-0.0407524	0.545977
'Area 4p (PreCG) right'	0.00783699	-0.0250784	0.0245559	-0.00574713	-0.0480669	-0.0449321	-0.0433647	-0.0308255	-0.03814	0.600836	-0.0329154	0.484326	-0.0109718	-0.00261233	-0.0564263	-0.0402299	0.0130617	0.723093	-0.0271682	0.683386	-0.0543365	-0.000522466	-0.0731452	-0.0334378	0.045977	0.473354	0.00574713	1	-0.0428422	0.257053	-0.0407524	0.0992685	-0.0114943	0.140543	0.0240334	0.34326	0.0386625	0.263845	0.0250784	0.318704	0.105016	0.19906	0.14629	0.261233	-0.0480669	0.0475444	-0.0334378	0.49373	0
'Area 5Ci (SPL) left'	0.12069	0.131661	0.0924765	0.12278	0.0188088	0.0271682	0.0339603	0.0600836	0.243992	0.031348	0.284744	0.0203762	0.0423197	0.0590387	0.0334378	0.0360502	0.379833	-0.0721003	0.299896	0.0846395	0.015674	0.0464995	-0.0491118	0.0428422	0.373041	0.269592	0.310867	-0.0428422	1	0.421108	0.481714	0.346917	0.6907	0.5	0.304075	0.191745	0.140021	0.0956113	0.15047	0.0470219	0.134274	0.166667	0.422153	0.314525	0.0940439	0.0882968	0.0710554	-0.0276907	0.0219436
'Area 5Ci (SPL) right'	0.138454	0.126437	0.168757	0.180251	0.031348	-0.00104493	0.00365726	0.0141066	0.000522466	0.206897	0.0402299	0.215778	0.0182863	0.0203762	-0.0114943	-0.0120167	0.169801	0.260188	0.0856844	0.341693	-0.0250784	-0.0256008	-0.07628	-0.045977	0.182863	0.447231	0.0935214	0.257053	0.421108	1	0.190178	0.492163	0.402299	0.642111	0.15047	0.366249	0.0731452	0.139498	0.0407524	0.124347	0.172936	0.209509	0.422153	0.45559	0.0543365	0.0130617	-0.0658307	0.0726228	-0.0668757
'Area 5L (SPL) left'	-0.0203762	0.00626959	-0.0496343	0.00470219	-0.0355277	-0.07628	0.00679206	0.0015674	0.459248	-0.00208986	0.470742	-0.00679206	0.00365726	-0.0172414	-0.122257	-0.161442	0.472832	-0.0971787	0.45768	0.0292581	-0.0282132	0.0736677	-0.091954	0.0783699	0.565308	0.281087	0.485371	-0.0407524	0.481714	0.190178	1	0.338558	0.669801	0.391327	0.469175	0.231452	0.261233	0.0882968	0.203762	-0.0804598	0.160397	0.0987461	0.401254	0.222571	-0.00626959	0.0757576	0.287356	-0.1186	0.179728
'Area 5L (SPL) right'	0.0830721	0.0585162	0.0297806	0.085162	0.0438871	-0.061651	0.039185	-0.000522466	0.053814	0.241379	0.0768025	0.312957	0.0151515	-0.0161964	-0.0491118	-0.0506792	0.117555	0.101358	0.101358	0.30721	-0.0689655	0.0809822	-0.104493	0.092999	0.178683	0.402299	0.0715778	0.0992685	0.346917	0.492163	0.338558	1	0.46813	0.702717	0.115987	0.26907	0.0177638	0.0297806	-0.0417973	0.00522466	0.0256008	0.0600836	0.299896	0.293626	-0.0125392	0.0621735	-0.0856844	-0.0276907	-0.077325
'Area 5M (SPL) left'	0.0423197	0.0470219	-0.022466	0.03814	-0.0219436	-0.0564263	-0.0120167	0.00574713	0.277429	0.0647858	0.302508	0.0600836	-0.00365726	-0.00365726	-0.0835946	-0.0862069	0.363114	-0.0668757	0.315569	0.111808	-0.0543365	0.0120167	-0.103448	0.0219436	0.470219	0.366771	0.315047	-0.0114943	0.6907	0.402299	0.669801	0.46813	1	0.618077	0.363636	0.285789	0.170324	0.119645	0.120167	0.0135841	0.167712	0.162487	0.477534	0.347962	-0.00104493	0.0256008	0.0877743	-0.0559039	0.014629
'Area 5M (SPL) right'	0.091954	0.0684431	0.0376176	0.0898642	0.0402299	-0.0464995	0.0282132	0.0229885	0.0647858	0.19697	0.0982236	0.214211	0.0198537	0.0031348	-0.0673981	-0.0626959	0.179728	0.130094	0.128004	0.288924	-0.0924765	-0.00940439	-0.10815	-0.0015674	0.293103	0.537618	0.123302	0.140543	0.5	0.642111	0.391327	0.702717	0.618077	1	0.214734	0.37931	0.085162	0.123302	0.00888192	0.0956113	0.114943	0.164054	0.448798	0.436259	-0.0297806	-0.00626959	-0.0903866	0.0334378	-0.11651
'Area 6d1 (PreCG) left'	0.0109718	0.0386625	0.0423197	0.0496343	-0.0553814	-0.168234	-0.0768025	-0.109195	0.479101	-0.00417973	0.473877	-0.0412748	-0.1186	-0.153083	0.0344828	-0.0203762	0.5	-0.0417973	0.500522	0.0595611	0.192268	0.0736677	0.161964	0.15047	0.796238	0.341693	0.563741	0.0240334	0.304075	0.15047	0.469175	0.115987	0.363636	0.214734	1	0.398642	0.709509	0.372518	0.611285	0.15465	0.518809	0.35371	0.513062	0.361546	0.153605	0.023511	0.516196	0.11442	0.281087
'Area 6d1 (PreCG) right'	0.0323929	-0.000522466	0.0585162	0.0386625	-0.0621735	-0.143678	-0.0741902	-0.112853	0.0553814	0.259666	0.077325	0.212121	-0.102403	-0.127482	-0.0402299	-0.0637409	0.142111	0.216823	0.085162	0.352665	-0.00261233	0	-0.0245559	0.023511	0.384013	0.620167	0.143156	0.34326	0.191745	0.366249	0.231452	0.26907	0.285789	0.37931	0.398642	1	0.400731	0.593521	0.294148	0.466562	0.469175	0.532915	0.548067	0.64629	0.00888192	-0.0125392	0.0788924	0.384535	-0.0015674
'Area 6d2 (PreCG) left'	-0.0276907	-0.0031348	0.0141066	0.0151515	-0.0794148	-0.206897	-0.107106	-0.175026	0.371473	0.0344828	0.336991	0.00365726	-0.158307	-0.209509	0.117032	0.0569488	0.329676	-0.045977	0.364681	0.07628	0.196447	0.138454	0.218391	0.23093	0.553814	0.282132	0.392372	0.0386625	0.140021	0.0731452	0.261233	0.0177638	0.170324	0.085162	0.709509	0.400731	1	0.458203	0.763845	0.223615	0.705852	0.474922	0.430512	0.388715	0.102403	0.0527691	0.518286	0.173981	0.301985
'Area 6d2 (PreCG) right'	0.0240334	-0.0120167	0.0480669	0.0114943	-0.0517241	-0.0966562	-0.0846395	-0.0961338	0.00731452	0.153083	0.0292581	0.0940439	-0.103448	-0.103448	0.00783699	-0.00731452	0.120167	0.1186	0.0559039	0.206374	0.0893417	-0.0449321	0.0830721	-0.0161964	0.27116	0.374608	0.127482	0.263845	0.0956113	0.139498	0.0882968	0.0297806	0.119645	0.123302	0.372518	0.593521	0.458203	1	0.34953	0.644201	0.573668	0.734587	0.413271	0.498955	0.109195	-0.0741902	0.128004	0.486938	0.0151515
'Area 6d3 (SFS) left'	-0.000522466	0.0188088	0.0444096	0.039185	-0.0595611	-0.172414	-0.0809822	-0.157262	0.416405	0.00104493	0.361024	-0.0339603	-0.135319	-0.183386	0.175549	0.0924765	0.350575	-0.0114943	0.394984	0.0532915	0.207941	0.164577	0.23093	0.247649	0.485893	0.192268	0.416405	0.0250784	0.15047	0.0407524	0.203762	-0.0417973	0.120167	0.00888192	0.611285	0.294148	0.763845	0.34953	1	0.149425	0.599269	0.388192	0.329154	0.287356	0.0971787	0.11651	0.659352	0.11651	0.433647
'Area 6d3 (SFS) right'	0.00574713	-0.0261233	0.0182863	-0.0266458	-0.0219436	-0.00626959	-0.0350052	-0.0245559	-0.142633	0.204807	-0.133229	0.138454	-0.053814	-0.0297806	-0.00522466	0.0161964	-0.0527691	0.177638	-0.110763	0.244514	0.0229885	-0.0454545	0.0606061	-0.014629	0.0856844	0.344828	-0.0475444	0.318704	0.0470219	0.124347	-0.0804598	0.00522466	0.0135841	0.0956113	0.15465	0.466562	0.223615	0.644201	0.149425	1	0.34326	0.551202	0.204807	0.367816	0.0386625	-0.0726228	-0.0480669	0.681818	-0.127482
'Area 6ma (preSMA, mesial SFG) left'	0.0114943	0.000522466	0.0606061	0.0355277	-0.123824	-0.213689	-0.138976	-0.175549	0.202717	0.0935214	0.183908	0.0752351	-0.184953	-0.208986	0.1186	0.0815047	0.202717	0.0203762	0.210554	0.125914	0.105016	0.0835946	0.129049	0.138454	0.422675	0.284744	0.244514	0.105016	0.134274	0.172936	0.160397	0.0256008	0.167712	0.114943	0.518809	0.469175	0.705852	0.573668	0.599269	0.34326	1	0.727273	0.483281	0.537618	0.0736677	0.0323929	0.322362	0.180773	0.176071
'Area 6ma (preSMA, mesial SFG) right'	0.0470219	0.0172414	0.0835946	0.0512017	-0.0684431	-0.111285	-0.0877743	-0.101358	0.0386625	0.124869	0.0564263	0.0950888	-0.111808	-0.115987	0.0757576	0.0595611	0.133751	0.0809822	0.0820272	0.160397	0.0642633	-0.0104493	0.0632184	0.00574713	0.27325	0.319227	0.132706	0.19906	0.166667	0.209509	0.0987461	0.0600836	0.162487	0.164054	0.35371	0.532915	0.474922	0.734587	0.388192	0.551202	0.727273	1	0.473877	0.586729	0.0945664	-0.031348	0.132184	0.310345	0.0454545
'Area 6mp (SMA, mesial SFG) left'	0.155172	0.134796	0.131139	0.145768	0.00208986	-0.0710554	0.0245559	-0.00888192	0.221003	0.100313	0.251306	0.099791	0.00470219	-0.0266458	0.0532915	0.0485893	0.34117	0.0992685	0.263323	0.207941	0.0386625	0.0768025	-0.00104493	0.0982236	0.520376	0.476489	0.322362	0.14629	0.422153	0.422153	0.401254	0.299896	0.477534	0.448798	0.513062	0.548067	0.430512	0.413271	0.329154	0.204807	0.483281	0.473877	1	0.718913	0.0825496	0.0506792	0.182863	0.0820272	0.0794148
'Area 6mp (SMA, mesial SFG) right'	0.157262	0.128527	0.131139	0.153083	0.00731452	-0.0522466	0.0287356	0.00470219	0.0590387	0.177638	0.0893417	0.153083	0.0172414	-0.0120167	0.0710554	0.0705329	0.179206	0.172414	0.107628	0.274817	-0.0407524	0.0966562	-0.0532915	0.092999	0.340648	0.512017	0.162487	0.261233	0.314525	0.45559	0.222571	0.293626	0.347962	0.436259	0.361546	0.64629	0.388715	0.498955	0.287356	0.367816	0.537618	0.586729	0.718913	1	0.00208986	0.0632184	0.0679206	0.201149	0.0031348
'Area 6r1 (PreCG) left'	0.123824	0.130617	0.162487	0.142633	0.0856844	0.0804598	0.0308255	0.0590387	0.157262	-0.00731452	0.18652	-0.0245559	0.0203762	0.0370951	0.182863	0.19279	0.301463	-0.0292581	0.263323	-0.0104493	0.784744	-0.0161964	0.571578	0.0292581	0.122257	-0.0167189	0.228318	-0.0480669	0.0940439	0.0543365	-0.00626959	-0.0125392	-0.00104493	-0.0297806	0.153605	0.00888192	0.102403	0.109195	0.0971787	0.0386625	0.0736677	0.0945664	0.0825496	0.00208986	1	-0.0109718	0.122257	0.0297806	0.265413
'Area 6r1 (PreCG) right'	0.173459	0.179206	0.188088	0.190178	0.053814	-0.0182863	0.0982236	0.0731452	0.0867294	0.166667	0.0815047	0.133751	0.0804598	0.0386625	0.123824	0.0898642	0.112853	0.128004	0.113375	0.19697	0.00574713	0.791014	-0.0527691	0.600313	0.0287356	0.0161964	0.104493	0.0475444	0.0882968	0.0130617	0.0757576	0.0621735	0.0256008	-0.00626959	0.023511	-0.0125392	0.0527691	-0.0741902	0.11651	-0.0726228	0.0323929	-0.031348	0.0506792	0.0632184	-0.0109718	1	0.138454	-0.0867294	0.19488
'Area 6v1 (PreCG) left'	-0.0485893	-0.0407524	-0.0287356	-0.0308255	-0.00417973	-0.0961338	-0.0193312	-0.0715778	0.631661	-0.0689655	0.559561	-0.0673981	-0.0548589	-0.0966562	0.0491118	-0.0151515	0.513584	-0.0334378	0.587252	-0.0334378	0.248694	0.201149	0.253918	0.252874	0.482759	0.0637409	0.621212	-0.0334378	0.0710554	-0.0658307	0.287356	-0.0856844	0.0877743	-0.0903866	0.516196	0.0788924	0.518286	0.128004	0.659352	-0.0480669	0.322362	0.132184	0.182863	0.0679206	0.122257	0.138454	1	-0.0266458	0.681296
'Area 6v1 (PreCG) right'	-0.077325	-0.0945664	-0.0637409	-0.0940439	-0.0109718	-0.000522466	-0.0606061	-0.0428422	-0.128527	0.293103	-0.126437	0.180773	-0.0679206	-0.0365726	-0.0893417	-0.0647858	-0.0512017	0.340125	-0.0987461	0.363114	0.0412748	-0.0606061	0.0778474	-0.0266458	0.0496343	0.363114	-0.0407524	0.49373	-0.0276907	0.0726228	-0.1186	-0.0276907	-0.0559039	0.0334378	0.11442	0.384535	0.173981	0.486938	0.11651	0.681818	0.180773	0.310345	0.0820272	0.201149	0.0297806	-0.0867294	-0.0266458	1	-0.0830721
'Area 6v2 (PreCG) left'	-0.0214211	-0.0114943	0.0203762	0.00992685	-0.0219436	-0.102403	-0.0454545	-0.0914316	0.573145	-0.0031348	0.528213	0.00261233	-0.0747126	-0.11651	0.0480669	0.00261233	0.507315	0.0125392	0.583072	0.0177638	0.38976	0.207419	0.342738	0.208986	0.322884	-0.00835946	0.545977	0	0.0219436	-0.0668757	0.179728	-0.077325	0.014629	-0.11651	0.281087	-0.0015674	0.301985	0.0151515	0.433647	-0.127482	0.176071	0.0454545	0.0794148	0.0031348	0.265413	0.19488	0.681296	-0.0830721	1
'Area 6v2 (PreCG) right'	-0.0114943	-0.0182863	0.0104493	-0.0208986	0.102926	0.0569488	0.0470219	0.0470219	-0.16092	0.297283	-0.159875	0.197492	0.0553814	0.0585162	0.00261233	0.0438871	-0.0679206	0.435214	-0.106061	0.369383	0.0747126	0.164054	0.0768025	0.168757	-0.0788924	0.203239	-0.0731452	0.410136	-0.0444096	0.0705329	-0.162487	-0.00261233	-0.11442	0.00835946	-0.0193312	0.122257	0.0308255	0.23093	0.0412748	0.42163	0.0606061	0.15465	0.0297806	0.0715778	0.0673981	0.202717	-0.00365726	0.505747	-0.0287356
'Area 6v3 (PreCG) left'	0.00835946	0.023511	0.0543365	0.0417973	-0.0308255	-0.099791	-0.0804598	-0.111808	0.410658	0.0663532	0.399164	0.0752351	-0.103448	-0.126437	0.100836	0.0794148	0.412748	0.000522466	0.470742	0.0506792	0.641066	0.121212	0.498955	0.162487	0.234587	-0.00470219	0.397074	0.000522466	0.0308255	-0.0329154	0.084117	-0.0276907	0.00888192	-0.0721003	0.204284	-0.00731452	0.218913	0.0323929	0.284744	-0.0705329	0.126437	0.0407524	0.0318704	-0.0444096	0.550157	0.125392	0.433124	-0.0376176	0.674504
'Area 6v3 (PreCG) right'	0.126959	0.137931	0.142633	0.154127	0.0752351	0.0334378	0.0799373	0.0820272	-0.0778474	0.271682	-0.0945664	0.182341	0.0935214	0.0830721	0.124347	0.124869	-0.0203762	0.386625	-0.0386625	0.340648	0.0355277	0.420585	0.0031348	0.37931	-0.061651	0.119122	-0.0412748	0.272727	0.030303	0.100313	-0.0982236	0.030303	-0.0480669	0.0339603	-0.0449321	0.00679206	-0.00626959	0.0297806	0.0480669	0.147335	0.00574713	0.0214211	0.0365726	0.0564263	0.0344828	0.511494	0.00940439	0.177116	0.0261233
'Area 7A (SPL) left'	0.0292581	0.0412748	0.00940439	0.0397074	0.0193312	-0.0193312	0.0334378	0.0219436	0.382445	-0.053814	0.411703	-0.0114943	0.045977	0.0167189	-0.0329154	-0.0741902	0.382445	-0.105016	0.374608	-0.022466	0.00365726	0.0689655	-0.0485893	0.0506792	0.314002	0.146813	0.361546	-0.119645	0.494775	0.173981	0.65256	0.328631	0.567921	0.335423	0.240857	0.0961338	0.0726228	-0.0261233	0.0862069	-0.153083	0.0250784	0.00940439	0.2628	0.111285	0.0433647	0.0752351	0.171891	-0.173459	0.143678
'Area 7A (SPL) right'	0.111808	0.102926	0.0606061	0.126437	0.0496343	0.0214211	0.0888192	0.0574713	0.0867294	0.139498	0.0804598	0.283177	0.0470219	0.0240334	0.0527691	0.0376176	0.0250784	-0.0308255	0.0726228	0.136364	-0.0214211	0.142111	-0.0172414	0.141588	0.0182863	0.124869	0.015674	-0.0611285	0.153083	0.311912	0.160397	0.565831	0.230408	0.371996	-0.0214211	0.077325	-0.0193312	-0.0721003	-0.0329154	-0.0956113	-0.00940439	-0.0344828	0.084117	0.115465	-0.0203762	0.0647858	-0.0109718	-0.159875	0.00888192
'Area 7M (SPL) left'	0.0397074	0.0297806	0.0721003	0.0626959	-0.00470219	-0.0360502	-0.0334378	-0.061651	0.00940439	-0.156217	0.030303	-0.0543365	-0.0595611	-0.0815047	0.0454545	0.0135841	0.0491118	-0.150993	0.0454545	-0.132184	0.0726228	-0.0752351	0.0935214	-0.0809822	-0.0015674	-0.0872518	0.0219436	-0.210554	0.179206	0.183386	0.0653083	0.1907	0.125914	0.174504	0.00574713	-0.0700104	-0.0182863	-0.0532915	0.0130617	-0.0569488	-0.00731452	-0.0125392	-0.0193312	-0.00888192	0.100836	-0.077325	-0.0161964	-0.159875	-0.0350052
'Area 7M (SPL) right'	0.0240334	0.00992685	0.0532915	0.0355277	-0.023511	-0.0621735	-0.0731452	-0.115987	-0.0167189	-0.103971	0.0031348	0.00940439	-0.0982236	-0.128527	-0.00470219	-0.0365726	0.0177638	-0.0945664	0.0203762	-0.0559039	0.0715778	-0.0741902	0.11651	-0.0642633	-0.00888192	-0.0559039	-0.00835946	-0.160397	0.168757	0.232497	0.00888192	0.226228	0.11024	0.206897	-0.0151515	-0.0397074	-0.0151515	-0.0386625	0.0120167	-0.022466	-0.0125392	-0.0355277	-0.023511	-0.0130617	0.0830721	-0.0752351	-0.0193312	-0.101358	-0.0245559
'Area 7P (SPL) left'	0.0130617	0.0031348	0.022466	0.0151515	0.0344828	-0.0271682	0.0151515	-0.0161964	0.231452	-0.0658307	0.253396	0.0109718	0.0203762	-0.0182863	-0.00626959	-0.03814	0.256531	-0.107628	0.246604	-0.0282132	0.0376176	-0.0015674	-0.00731452	-0.0282132	0.188088	0.0982236	0.236677	-0.135841	0.420063	0.267503	0.403344	0.367816	0.413793	0.350575	0.131661	0.085162	0.0261233	-0.0151515	0.0626959	-0.118077	0.0433647	0.0370951	0.175549	0.121212	0.0856844	0.0109718	0.0888192	-0.183386	0.0898642
'Area 7P (SPL) right'	0.0632184	0.0491118	0.0475444	0.0757576	0.0104493	-0.0365726	0.00574713	-0.0454545	0.0370951	-0.00104493	0.0370951	0.129049	-0.0245559	-0.0600836	0.0512017	0.0109718	-0.00888192	-0.092999	0.0397074	0.0407524	0.0470219	0.0715778	0.0825496	0.0909091	0.014629	0.0240334	-0.022466	-0.15047	0.174504	0.283177	0.123302	0.421108	0.197492	0.305643	-0.00940439	0.00470219	-0.0104493	-0.0778474	0.0104493	-0.107628	-0.0151515	-0.0496343	0.045977	0.0449321	0.0292581	0.0245559	0.00940439	-0.19279	0.014629
'Area 7PC (SPL) left'	0.069488	0.0909091	0.0579937	0.0862069	-0.0344828	-0.0376176	0.0141066	0.0141066	0.564786	-0.0553814	0.596134	-0.0370951	0.039185	0.0161964	0.0167189	-0.0402299	0.510449	-0.091954	0.514107	-0.0397074	0.0407524	0.0673981	-0.031348	0.0721003	0.451411	0.14838	0.517764	-0.077325	0.403344	0.0679206	0.656217	0.14629	0.443051	0.177116	0.376176	0.113375	0.188088	0.0308255	0.204807	-0.108673	0.0872518	0.03814	0.264368	0.105538	0.0815047	0.0548589	0.310345	-0.126959	0.231975
'Area 7PC (SPL) right'	0.132184	0.110763	0.103971	0.133229	-0.0626959	-0.07628	-0.023511	-0.0444096	0.0130617	0.437827	0.0266458	0.605538	-0.053814	-0.0715778	0.0386625	0.0527691	-0.0130617	0.15674	0.0208986	0.380355	-0.0386625	0.153083	-0.0491118	0.163009	-0.0104493	0.221526	-0.0172414	0.177638	0.0877743	0.277952	0.0710554	0.517241	0.149425	0.327586	-0.0438871	0.162487	-0.0198537	0.00783699	-0.0752351	0.0240334	0.0329154	0.0485893	0.123302	0.170324	-0.0219436	0.0872518	-0.102403	-0.0214211	-0.0344828
'Area 8d1 (SFG) left'	-0.11233	-0.108673	-0.0945664	-0.0882968	-0.0647858	-0.179728	-0.0977011	-0.178161	0.284744	0	0.212644	-0.00783699	-0.138454	-0.19488	0.101358	0.022466	0.160397	-0.0532915	0.239289	-0.00731452	0.0846395	0.163532	0.121212	0.187043	0.265413	0.0522466	0.237722	0.00417973	-0.0250784	-0.0752351	0.14838	-0.0355277	0.0261233	-0.0736677	0.362591	0.213689	0.573668	0.340125	0.605016	0.151515	0.588819	0.446708	0.137931	0.208986	-0.00626959	0.0956113	0.480669	0.0799373	0.347962
'Area 8d1 (SFG) right'	0.0491118	0.0141066	0.0606061	0.0292581	-0.125914	-0.12069	-0.126437	-0.110763	0.0470219	0.139498	0.0417973	0.131661	-0.149425	-0.133751	0.129049	0.0909091	0.0700104	0.0402299	0.0579937	0.136364	0.069488	-0.0271682	0.0809822	0.0266458	0.179206	0.189655	0.0668757	0.160397	0.105016	0.0809822	0.0715778	0.0621735	0.123824	0.0804598	0.256531	0.318704	0.355799	0.586207	0.280564	0.49373	0.484848	0.570533	0.209509	0.255486	0.0956113	-0.0626959	0.0893417	0.342738	-0.00365726
'Area 8d2 (SFG) left'	0.0574713	0.0527691	0.0731452	0.0543365	-0.0433647	-0.0830721	-0.0323929	-0.0867294	0.291536	-0.0579937	0.247649	-0.0428422	-0.0626959	-0.103448	0.263845	0.149425	0.15256	-0.0161964	0.237722	-0.0350052	0.125914	0.175549	0.160397	0.187565	0.223093	-0.000522466	0.23302	-0.00783699	-0.0433647	-0.0924765	0.0966562	-0.102926	-0.0329154	-0.131661	0.285789	0.153605	0.458203	0.220481	0.560606	0.0862069	0.449321	0.315569	0.0820272	0.159352	0.0297806	0.119122	0.478056	0.00417973	0.358934
'Area 8d2 (SFG) right'	0.0397074	0.00992685	0.0438871	0.0271682	-0.229363	-0.143678	-0.175549	-0.15047	-0.015674	0.245037	-0.0543365	0.269592	-0.203762	-0.168234	0.206374	0.23302	-0.0679206	-0.00365726	-0.0203762	0.175026	0.0705329	0.0804598	0.12278	0.178161	0.0287356	0.11651	-0.0710554	0.085162	0.0611285	0.0464995	-0.0329154	0.0820272	0.0788924	0.077325	0.0673981	0.119122	0.204284	0.297806	0.145768	0.319227	0.308255	0.332288	0.0924765	0.140543	0.0527691	0.0250784	-0.000522466	0.175549	-0.0339603
'Area 8v1 (MFG) left'	0.00835946	0.0161964	0.0355277	0.0292581	-0.000522466	-0.0736677	-0.0177638	-0.092999	0.430512	-0.125914	0.386625	-0.106583	-0.0438871	-0.091954	0.162487	0.0532915	0.310345	-0.0329154	0.395507	-0.0757576	0.246082	0.165099	0.2628	0.181296	0.298328	-0.0130617	0.38349	-0.0632184	-0.0151515	-0.0924765	0.165622	-0.109195	-0.00992685	-0.138976	0.363114	0.0741902	0.484326	0.167189	0.623302	0.00888192	0.345873	0.188088	0.0830721	0.0673981	0.119645	0.101358	0.688088	0	0.563741
'Area 8v1 (MFG) right'	-0.0804598	-0.111285	-0.0543365	-0.101358	-0.0569488	-0.0329154	-0.0856844	-0.0647858	-0.179728	0.212644	-0.182863	0.161964	-0.101358	-0.0658307	-0.000522466	0.0334378	-0.104493	0.113375	-0.135319	0.218913	0.085162	-0.0334378	0.137409	0.0412748	-0.0339603	0.19697	-0.121212	0.232497	0.00888192	0.0485893	-0.105016	0.0161964	-0.00992685	0.0417973	0.0297806	0.211076	0.126959	0.416928	0.0548589	0.58255	0.190178	0.329154	0.0182863	0.117555	0.0736677	-0.0595611	-0.0569488	0.560084	-0.123824
'Area 8v2 (MFG) left'	0.0679206	0.0715778	0.0658307	0.0731452	0.022466	-0.0611285	-0.014629	-0.0846395	0.373041	-0.141588	0.333333	-0.117032	-0.0261233	-0.0856844	0.243992	0.122257	0.268548	-0.0360502	0.348485	-0.0820272	0.359979	0.104493	0.399687	0.144723	0.282654	-0.00679206	0.330199	-0.0642633	-0.0475444	-0.0830721	0.101881	-0.12278	-0.0339603	-0.124347	0.326541	0.0438871	0.42581	0.137931	0.528213	0.00888192	0.281087	0.129572	0.0632184	0.0402299	0.219958	0.0334378	0.606583	0.00835946	0.526123
'Area 8v2 (MFG) right'	-0.0888192	-0.11442	-0.07628	-0.111808	-0.0914316	-0.0611285	-0.109718	-0.0961338	-0.153605	0.185475	-0.171369	0.138976	-0.123302	-0.0867294	0.0360502	0.0804598	-0.110763	0.0799373	-0.115465	0.160397	0.103971	0.0689655	0.173981	0.166667	-0.0444096	0.109195	-0.119122	0.169801	-0.0684431	-0.0297806	-0.156217	-0.0329154	-0.084117	-0.0167189	0.0287356	0.109718	0.150993	0.293626	0.0862069	0.465517	0.198537	0.234065	-0.0245559	0.0527691	0.0485893	0.0229885	-0.00574713	0.454545	-0.0768025
'Area CoS1 (CoS) left'	0.103971	0.104493	0.152038	0.107106	0.0522466	0.0700104	0.03814	0.0339603	0.0350052	-0.104493	0.0496343	-0.133229	0.0276907	0.0308255	0.221526	0.229363	0.0736677	-0.122257	0.0835946	-0.132706	0.193312	-0.0266458	0.16092	0.0397074	0.0240334	-0.103448	0.0433647	-0.133751	0.00104493	-0.045977	-0.0428422	-0.133751	-0.0532915	-0.11024	0.0950888	-0.0715778	0.14629	0.0360502	0.129572	-0.0135841	0.152038	0.12069	0.0031348	-0.0741902	0.239289	-0.0172414	0.0365726	-0.0684431	0.00626959
'Area CoS1 (CoS) right'	-0.0151515	0.0188088	0.0266458	0.0350052	-0.00208986	0.0679206	-0.00679206	0.0318704	-0.00783699	0.102403	-0.0182863	0.121735	-0.0475444	-0.00992685	-0.0585162	0.000522466	-0.000522466	0.030303	0.0208986	0.0940439	0.0491118	0.0193312	0.0470219	0.0198537	-0.00731452	0.0198537	-0.023511	0.0417973	0.0219436	0.0323929	-0.102403	0.00940439	-0.0501567	-0.0151515	-0.00940439	0.0914316	0.0240334	0.0882968	0.0240334	0.120167	0.0673981	0.0893417	0.0606061	0.0909091	0.109718	0.0141066	-0.0449321	0.129049	0.0229885
'Area EC (Hippocampal Region, Entorhinal Cortex) left'	0.0527691	0.0250784	0.0161964	0.00888192	0.342738	0.315569	0.255486	0.231452	-0.107106	-0.15047	-0.0799373	-0.11233	0.287879	0.281609	0.00731452	0.0402299	-0.0506792	0.0167189	-0.0815047	-0.115987	0.0397074	-0.19906	0.0104493	-0.195402	-0.168234	-0.0898642	-0.0977011	-0.0334378	-0.0250784	0.031348	-0.135841	-0.0208986	-0.0783699	-0.0318704	-0.15465	-0.10815	-0.137931	-0.0673981	-0.113898	0.0250784	-0.119645	-0.0141066	-0.145246	-0.126437	0.110763	-0.181296	-0.092999	0.022466	-0.0710554
'Area EC (Hippocampal Region, Entorhinal Cortex) right'	0.045977	0.00679206	0.0334378	-0.0198537	0.319227	0.435214	0.292581	0.333333	-0.218391	-0.0569488	-0.190178	-0.015674	0.31139	0.355277	-0.00470219	0.0700104	-0.123302	0.0506792	-0.173981	-0.0475444	0.0130617	-0.0856844	0.00365726	-0.159352	-0.297283	-0.133229	-0.166144	0.0161964	-0.0893417	-0.00679206	-0.26698	-0.141588	-0.19697	-0.128527	-0.27116	-0.0585162	-0.204284	0.0710554	-0.202194	0.175026	-0.0877743	0.0543365	-0.0830721	0.000522466	0.0956113	-0.0710554	-0.182341	0.136886	-0.142633
'Area FG1 (FusG) left'	0.0480669	0.0579937	0.0835946	0.0585162	-0.0141066	-0.0318704	-0.0731452	-0.0532915	-0.0282132	0.00992685	-0.0208986	-0.0167189	-0.0658307	-0.0522466	0.155172	0.16092	0.0376176	0.0663532	0.00574713	0.0214211	0.240857	-0.0177638	0.247126	0.0109718	0.053814	0.0339603	0.0188088	0.0496343	0.085162	0.11442	-0.0987461	-0.10815	-0.0151515	-0.00208986	0.0600836	-0.0104493	0.0266458	0.0271682	0.0579937	0.0611285	0.0741902	0.0585162	0.0444096	0.039185	0.255486	-0.00522466	0.00783699	0.0574713	-0.0109718
'Area FG1 (FusG) right'	0.108673	0.0799373	0.136886	0.0856844	0.252351	0.219958	0.147335	0.137931	-0.15883	0.039185	-0.127482	0.00104493	0.191223	0.189133	0.102926	0.130617	-0.0595611	0.138454	-0.106061	0.0726228	0.133229	-0.111808	0.0914316	-0.113375	-0.138454	0.00992685	-0.122257	0.0788924	-0.00470219	0.085162	-0.255486	-0.0872518	-0.126959	-0.0334378	-0.130094	-0.0365726	-0.109195	0.0114943	-0.0736677	0.109195	-0.0376176	0.0344828	-0.102926	-0.0444096	0.179206	-0.0647858	-0.134274	0.15256	-0.0653083
'Area FG2 (FusG) left'	0.0600836	0.0470219	0.084117	0.0266458	0.0480669	0.0574713	0.0214211	0.0203762	0.0412748	-0.0261233	0.0318704	-0.0590387	0.0130617	0.0193312	0.189133	0.214734	0.0402299	0.0031348	0.0553814	-0.0449321	0.265413	-0.00992685	0.304075	0.0532915	0.0595611	-0.00208986	0.0485893	0.00731452	-0.0532915	-0.0344828	-0.113898	-0.217346	-0.111808	-0.134274	0.0741902	-0.0350052	0.104493	0.039185	0.138976	0.0449321	0.102926	0.0506792	0.0167189	-0.0292581	0.219436	-0.023511	0.111808	0.0705329	0.077325
'Area FG2 (FusG) right'	0.0214211	-0.0167189	0.0433647	-0.022466	0.213166	0.176594	0.111285	0.0809822	-0.170846	-0.0261233	-0.138454	-0.0496343	0.158307	0.144723	0.0355277	0.069488	-0.0726228	0.0898642	-0.131661	0.0104493	0.121212	-0.238767	0.103448	-0.219436	-0.129572	0.00626959	-0.119645	0.0741902	-0.015674	0.0658307	-0.240334	-0.119122	-0.107628	-0.0360502	-0.118077	-0.00888192	-0.092999	0.0370951	-0.0856844	0.0940439	-0.0297806	0.0339603	-0.0783699	-0.0438871	0.170324	-0.198015	-0.15047	0.153083	-0.108673
'Area FG3 (FusG) left'	0.129572	0.117555	0.136886	0.0992685	0.0653083	0.0339603	0.031348	0.0229885	0.0417973	-0.0444096	0.0428422	-0.0658307	0.00835946	0.00626959	0.234587	0.253918	0.0783699	-0.00261233	0.0673981	-0.0485893	0.261755	-0.0031348	0.261755	0.0475444	0.0768025	0.00470219	0.0574713	-0.0318704	0.0308255	-0.00470219	-0.0569488	-0.123824	-0.0339603	-0.0585162	0.11024	-0.0376176	0.0914316	0.0261233	0.134274	-0.000522466	0.125392	0.108673	0.0517241	-0.00261233	0.26907	0.0114943	0.0757576	-0.0177638	0.0673981
'Area FG3 (FusG) right'	0.126959	0.165099	0.149948	0.182341	0.0950888	0.151515	0.0987461	0.134274	-0.103971	0.132706	-0.084117	0.1186	0.084117	0.11442	0.0595611	0.0945664	-0.023511	0.0835946	-0.0585162	0.133751	0.0219436	0.00783699	-0.0397074	-0.0292581	-0.0355277	0.0647858	-0.0757576	0.0679206	0.126437	0.138976	-0.0877743	0.0595611	0.0292581	0.0788924	-0.0449321	0.0600836	-0.0522466	0.0444096	-0.0606061	0.117032	0.0256008	0.10815	0.0355277	0.0909091	0.145246	0.0642633	-0.179728	0.069488	-0.0971787
'Area FG4 (FusG) left'	0.0877743	0.0820272	0.107628	0.0543365	0.0161964	0.03814	0.0135841	0.0198537	0.0741902	-0.0360502	0.0626959	-0.0804598	-0.00417973	-0.00417973	0.250261	0.268548	0.061651	-0.0872518	0.084117	-0.084117	0.259666	0.061651	0.279519	0.134274	0.0642633	-0.0506792	0.0606061	-0.0726228	-0.0621735	-0.135319	-0.0914316	-0.223093	-0.111285	-0.183908	0.102926	-0.0647858	0.153083	0.0334378	0.178161	-0.00470219	0.147335	0.077325	-0.0120167	-0.0611285	0.235632	0.0417973	0.119645	-0.00417973	0.099791
'Area FG4 (FusG) right'	0.0318704	0.0428422	0.0506792	0.0360502	0.0950888	0.118077	0.084117	0.0872518	-0.0318704	0.0585162	-0.0203762	0.03814	0.053814	0.0820272	0.0177638	0.0621735	0.0193312	0.0292581	0.00417973	0.0543365	0.07628	-0.11024	0.0752351	-0.109718	0.0240334	0.0668757	-0.0182863	0.0564263	0.0710554	0.106583	-0.0888192	0.0219436	-0.0188088	0.0350052	0.0292581	0.119645	0.0438871	0.0736677	0.0261233	0.120167	0.0809822	0.11024	0.0668757	0.124347	0.142111	-0.0945664	-0.0846395	0.137409	-0.0470219
'Area FG5 (FusG) left'	0.100836	0.0982236	0.150993	0.102926	0.0564263	0.127482	0.0412748	0.0485893	-0.023511	-0.126437	0.0015674	-0.145768	0.0475444	0.069488	0.185998	0.1907	0.0329154	-0.128527	0.0229885	-0.15883	0.141066	-0.0914316	0.110763	-0.0208986	-0.031348	-0.119122	-0.00992685	-0.141066	0.00940439	-0.0407524	-0.0731452	-0.130617	-0.077325	-0.125914	0.0407524	-0.0736677	0.0867294	0.0245559	0.0815047	-0.00208986	0.084117	0.0903866	-0.0480669	-0.100313	0.217346	-0.0924765	-0.0104493	-0.0287356	-0.0386625
'Area FG5 (FusG) right'	0.0386625	0.0350052	0.0282132	0.0188088	0.126959	0.204284	0.124347	0.155695	-0.100313	0.0266458	-0.105538	0.0679206	0.0877743	0.129572	-0.00574713	0.0658307	-0.0888192	0.0297806	-0.0768025	0.00888192	0.0632184	-0.0407524	0.0778474	-0.0600836	-0.168757	-0.0590387	-0.114943	-0.00470219	-0.0935214	-0.0464995	-0.19697	-0.0517241	-0.153083	-0.104493	-0.167712	-0.00626959	-0.0977011	0.0574713	-0.0747126	0.125914	-0.0376176	0.0344828	-0.039185	-0.0015674	0.099791	-0.045977	-0.0966562	0.138976	-0.0350052
'Area Fo1 (OFC) left'	0.0250784	0.0548589	-0.0104493	0.0114943	0.42999	0.255486	0.343783	0.282132	0.0229885	-0.156217	0.00835946	-0.195402	0.366771	0.317659	0.12278	0.137931	0.0386625	-0.0569488	0.0287356	-0.126959	0.0903866	0.0501567	0.099791	0.0642633	-0.023511	-0.0882968	0.0031348	-0.136364	0.0370951	-0.0120167	-0.0370951	-0.0339603	-0.0172414	-0.0334378	-0.0287356	-0.155695	-0.0444096	-0.163009	-0.0339603	-0.159352	-0.117032	-0.155695	-0.0527691	-0.0966562	0.111285	0.0438871	-0.0245559	-0.0835946	-0.0329154
'Area Fo1 (OFC) right'	0.0715778	0.103448	0.0214211	0.0475444	0.213166	0.38558	0.234587	0.309822	0.0496343	-0.120167	0.0496343	-0.147858	0.302508	0.363114	0.15047	0.204284	0.0569488	0.0344828	0.0271682	-0.077325	0.0470219	-0.0506792	0.0658307	-0.0125392	-0.00940439	-0.0240334	0.0433647	-0.0261233	0.0574713	-0.00522466	0.00731452	-0.0700104	0	-0.0214211	-0.0522466	-0.156217	-0.112853	-0.180251	-0.107628	-0.0867294	-0.198015	-0.225183	-0.103448	-0.125392	0.0794148	-0.0579937	-0.0334378	-0.00992685	-0.0501567
'Area Fo2 (OFC) left'	0.031348	0.0266458	-0.0658307	-0.0376176	0.748694	0.525078	0.605016	0.530825	-0.0376176	-0.176071	-0.0480669	-0.183908	0.664577	0.590387	0.0172414	0.0606061	0.00940439	0.00365726	-0.0214211	-0.12069	0.0109718	0.014629	-0.0193312	-0.0527691	-0.109195	-0.099791	-0.014629	-0.0924765	0.000522466	0.0141066	-0.0747126	-0.0151515	-0.0433647	-0.0177638	-0.121735	-0.142111	-0.149948	-0.143156	-0.126959	-0.105016	-0.196447	-0.155695	-0.0736677	-0.084117	0.039185	0.0229885	-0.0517241	-0.0532915	-0.0673981
'Area Fo2 (OFC) right'	0.0135841	0.0015674	-0.0271682	-0.045977	0.412226	0.65465	0.403344	0.502612	-0.0909091	-0.138454	-0.0741902	-0.145246	0.491118	0.593521	0.0015674	0.0679206	-0.0208986	0.084117	-0.0862069	-0.0768025	-0.0172414	-0.15047	-0.0433647	-0.207419	-0.18861	-0.085162	-0.0365726	0.00888192	-0.0015674	0.0287356	-0.134274	-0.124869	-0.106061	-0.0825496	-0.19906	-0.16092	-0.250261	-0.103448	-0.221003	-0.00888192	-0.258098	-0.167189	-0.103971	-0.123824	0.0569488	-0.118077	-0.128004	0.0501567	-0.146813
'Area Fo3 (OFC) left'	0.0261233	0.0276907	-0.0282132	-0.0261233	0.524033	0.270115	0.396029	0.287356	-0.031348	-0.113375	-0.0512017	-0.132706	0.382445	0.30721	0.119645	0.128527	-0.0031348	-0.0893417	-0.000522466	-0.106061	0.247126	0.0480669	0.27534	0.0548589	-0.0423197	-0.039185	-0.0240334	-0.1186	-0.0193312	-0.022466	-0.0882968	-0.0339603	-0.0653083	-0.0512017	-0.0120167	-0.0595611	0.0214211	-0.00104493	0.03814	-0.00470219	-0.0219436	-0.0114943	-0.0266458	-0.0569488	0.211599	0.0229885	0.0329154	0.0261233	0.053814
'Area Fo3 (OFC) right'	0.0809822	0.106583	0.022466	0.0496343	0.23302	0.402299	0.240857	0.309822	0.0412748	-0.118077	0.0350052	-0.132184	0.270115	0.324451	0.179728	0.236677	0.0203762	-0.0825496	0.0323929	-0.110763	0.135841	0.0203762	0.157785	0.0815047	-0.0574713	-0.102403	0.0256008	-0.122257	-0.0240334	-0.0815047	-0.0971787	-0.0825496	-0.0992685	-0.100836	-0.0731452	-0.1907	-0.0835946	-0.195925	-0.0334378	-0.0721003	-0.1907	-0.245037	-0.205852	-0.202717	0.110763	-0.0297806	0.0501567	0.0141066	0.0386625
'Area Fo4 (OFC) left'	-0.00261233	0.0198537	0.000522466	-0.00470219	0.22675	0.0668757	0.164577	0.0673981	0.00783699	-0.111808	-0.00783699	-0.136364	0.119645	0.0632184	0.208986	0.202194	0.00992685	-0.153605	0.0386625	-0.144201	0.347962	0.0276907	0.477534	0.107628	0.0334378	-0.0564263	-0.0120167	-0.130617	-0.0501567	-0.113898	-0.102403	-0.130617	-0.106583	-0.133229	0.0909091	-0.069488	0.15047	0.0726228	0.15256	0.103448	0.0945664	0.0673981	-0.0135841	-0.0679206	0.276907	-0.0141066	0.091954	0.0914316	0.0689655
'Area Fo4 (OFC) right'	0.077325	0.1186	0.061651	0.110763	-0.0705329	-0.03814	-0.0271682	-0.0219436	0.177638	0.0161964	0.155695	0.00417973	-0.0710554	-0.0658307	0.121735	0.135841	0.106583	-0.203239	0.153083	-0.0329154	0.053814	0.30303	0.0726228	0.413271	0.130094	-0.0444096	0.121212	-0.179206	0.0893417	-0.0663532	0.131139	0.102926	0.0945664	0.014629	0.099791	-0.0867294	0.0872518	-0.165099	0.105016	-0.142633	-0.0438871	-0.203762	-0.069488	-0.10815	-0.00470219	0.211076	0.171891	-0.0846395	0.144723
'Area Fo5 (OFC) left'	-0.022466	0.00417973	-0.0182863	-0.0256008	0.131661	0.0428422	0.0862069	0.0130617	0.0360502	-0.0971787	0.0109718	-0.102926	0.0318704	-0.0015674	0.22466	0.209509	-0.00470219	-0.204807	0.0637409	-0.149425	0.392894	0.0423197	0.545455	0.137931	0.0532915	-0.0585162	-0.0109718	-0.15674	-0.0574713	-0.153605	-0.102403	-0.127482	-0.102403	-0.139498	0.108673	-0.0768025	0.192268	0.0872518	0.202717	0.136886	0.121735	0.0893417	-0.0397074	-0.0815047	0.274817	-0.023511	0.144201	0.0966562	0.120167
'Area Fo5 (OFC) right'	0.156217	0.206897	0.12069	0.213689	-0.109718	-0.0689655	-0.0287356	-0.0141066	0.210554	0.091954	0.189655	0.0987461	-0.0684431	-0.0715778	0.149425	0.145768	0.133229	-0.153605	0.179728	0.0501567	0.0219436	0.391327	0.0229885	0.504702	0.197492	0.0428422	0.146813	-0.143156	0.143156	0.0365726	0.211076	0.211076	0.191223	0.130094	0.145246	-0.00992685	0.134796	-0.1907	0.122257	-0.205852	0.00679206	-0.165622	0.0658307	0.0135841	-0.0407524	0.265935	0.165099	-0.182341	0.135841
'Area Fo6 (OFC) left'	0.0318704	0.0261233	0.0245559	-0.0109718	0.179728	0.0752351	0.119645	0.0485893	0.0485893	-0.0512017	0.00888192	-0.053814	0.0559039	0.0297806	0.189133	0.203239	-0.00261233	-0.211076	0.0710554	-0.120167	0.433647	0.0747126	0.569488	0.166144	0.0428422	-0.0658307	-0.00783699	-0.161964	-0.030303	-0.149425	-0.108673	-0.115987	-0.102403	-0.146813	0.0606061	-0.0642633	0.137931	0.0705329	0.155695	0.0940439	0.0820272	0.0653083	-0.0271682	-0.0909091	0.304075	0.023511	0.145246	0.0684431	0.173459
'Area Fo6 (OFC) right'	0.125914	0.176594	0.101881	0.169801	0.0208986	0.0271682	0.0621735	0.0653083	0.256531	0.0407524	0.218913	0.0423197	-0.000522466	-0.00261233	0.0961338	0.103971	0.156217	-0.170324	0.221526	-0.0229885	0.0501567	0.410136	0.0428422	0.487983	0.141066	-0.077325	0.18861	-0.164054	0.0188088	-0.0992685	0.15465	0.0825496	0.0522466	-0.0318704	0.123302	-0.100836	0.125392	-0.182341	0.15047	-0.197492	-0.0130617	-0.182341	-0.0700104	-0.117032	0.00208986	0.283699	0.264368	-0.134274	0.234065
'Area Fo7 (OFC) left'	0.0673981	0.0438871	0.0214211	-0.0109718	0.284222	0.132706	0.212644	0.12278	-0.00261233	-0.0417973	-0.0350052	-0.0475444	0.150993	0.11442	0.201672	0.232497	-0.0203762	-0.14838	0.0323929	-0.0835946	0.399164	0.0527691	0.528736	0.135841	0.0229885	-0.0167189	-0.0339603	-0.115987	-0.0376176	-0.0721003	-0.124347	-0.0700104	-0.091954	-0.085162	0.0470219	-0.0276907	0.113898	0.0882968	0.117032	0.108673	0.085162	0.0924765	0.00522466	-0.0355277	0.287356	0.00992685	0.0950888	0.0882968	0.123302
'Area Fo7 (OFC) right'	0.113898	0.168757	0.0856844	0.144201	0.0402299	0.0705329	0.0647858	0.0856844	0.180773	0.00365726	0.147335	0.00208986	0.0208986	0.0282132	0.11442	0.14838	0.101358	-0.178161	0.152038	-0.0475444	0.0977011	0.339603	0.0956113	0.428945	0.0747126	-0.0987461	0.125392	-0.183386	0.00783699	-0.11233	0.0799373	0.0527691	0.00470219	-0.0532915	0.0653083	-0.15465	0.0673981	-0.201672	0.099791	-0.167712	-0.0700104	-0.227795	-0.146813	-0.176071	0.0517241	0.227795	0.214734	-0.0940439	0.184431
'Area Fp1 (FPole) left'	-0.0626959	-0.0600836	-0.0877743	-0.0982236	0.0423197	-0.0214211	-0.00104493	-0.0532915	0.00626959	-0.12278	0.00522466	-0.134796	-0.0271682	-0.0585162	0.182341	0.178683	0.00104493	-0.158307	0.0203762	-0.160397	0.299373	-0.0355277	0.455068	0.0454545	0.0454545	-0.0747126	0.00104493	-0.11024	-0.0705329	-0.148903	-0.103971	-0.162487	-0.0830721	-0.126437	0.0956113	-0.0689655	0.146813	0.0689655	0.121735	0.0747126	0.114943	0.0658307	-0.0120167	-0.0559039	0.233542	-0.0783699	0.0914316	0.0710554	0.0673981
'Area Fp1 (FPole) right'	-0.023511	-0.00626959	-0.0600836	-0.0214211	-0.198537	-0.149425	-0.159352	-0.143678	0.11651	-0.0334378	0.0966562	-0.0266458	-0.149948	-0.130094	0.140021	0.170846	0.0517241	-0.115987	0.0815047	-0.0229885	0.0731452	0.130094	0.153605	0.227795	0.126437	0.0595611	0.053814	-0.122257	0.164054	0.00940439	0.103448	0.108673	0.14629	0.102926	0.0752351	-0.00888192	0.0710554	-0.0966562	0.0647858	-0.0804598	0.00888192	-0.115465	0.0700104	0.0271682	-0.00522466	0.0684431	0.0710554	-0.0611285	0.0741902
'Area Fp2 (FPole) left'	-0.0679206	-0.069488	-0.117032	-0.109718	-0.0715778	-0.103971	-0.100313	-0.129572	-0.00104493	-0.0747126	-0.00104493	-0.0898642	-0.0992685	-0.108673	0.143678	0.165099	-0.015674	-0.117555	-0.00470219	-0.100836	0.19906	0	0.336991	0.069488	0.0130617	-0.0423197	-0.0261233	-0.0809822	0.0015674	-0.101881	-0.0569488	-0.0809822	-0.0120167	-0.0438871	0.0172414	-0.0888192	0.0203762	-0.0595611	0.00679206	-0.0120167	-0.00417973	-0.0543365	0.00574713	-0.0433647	0.123824	-0.031348	0.0109718	0.0031348	0.0527691
'Area Fp2 (FPole) right'	-0.0877743	-0.084117	-0.136886	-0.115987	-0.184431	-0.169801	-0.179728	-0.179728	0.0365726	-0.0402299	0.0177638	-0.0397074	-0.147335	-0.141066	0.10815	0.15047	-0.00522466	-0.0559039	0.00992685	-0.0276907	0.124869	0.0449321	0.234587	0.11442	0.0600836	0.0329154	-0.00835946	-0.0517241	0.0809822	-0.0444096	0.0120167	0.00261233	0.0642633	0.0407524	0.0245559	-0.031348	0.0245559	-0.0867294	0.00679206	-0.0308255	-0.0135841	-0.091954	0.0611285	0.022466	0.0276907	0.00522466	0.0182863	0	0.0433647
'Area IFJ1 (IFS, PreCS) left'	0.0595611	0.0726228	0.077325	0.07628	0.0454545	-0.039185	-0.0240334	-0.0574713	0.324974	-0.03814	0.310345	-0.061651	-0.0250784	-0.061651	0.210554	0.15047	0.319749	0.0339603	0.355799	0.00992685	0.659875	0.0564263	0.610763	0.085162	0.237722	0.0360502	0.331243	-0.0015674	0.00470219	-0.0475444	0.00574713	-0.119645	-0.0485893	-0.112853	0.247126	0.00940439	0.26907	0.0731452	0.346395	-0.0276907	0.145246	0.0501567	0.0339603	-0.0141066	0.515674	0.0355277	0.436259	0.0428422	0.581505
'Area IFJ1 (IFS, PreCS) right'	0.239289	0.233542	0.250784	0.238245	0.0726228	0.0632184	0.0982236	0.108673	-0.0658307	0.223093	-0.0898642	0.147335	0.0982236	0.0950888	0.291014	0.310345	-0.0512017	0.226228	-0.0444096	0.256531	0.143678	0.435737	0.172936	0.479101	0.00783699	0.152038	-0.0501567	0.187565	-0.00470219	0.0820272	-0.124869	0.0329154	-0.0893417	0.0292581	0.0632184	0.07628	0.132184	0.130617	0.164577	0.243992	0.130617	0.129572	0.130094	0.142633	0.10815	0.397074	0.0799373	0.231975	0.0329154
'Area IFJ2 (IFS, PreCS) left'	0.0261233	0.039185	0.0700104	0.0574713	0.00783699	-0.0736677	-0.0595611	-0.0835946	0.373041	0.00574713	0.366771	-0.00208986	-0.0595611	-0.092999	0.143678	0.091954	0.39185	0.0548589	0.42163	0.0454545	0.64838	0.07628	0.543887	0.102926	0.247126	0.0485893	0.38976	0.0318704	0.0308255	-0.0256008	0.0475444	-0.0935214	-0.0161964	-0.0888192	0.242947	0.0292581	0.254441	0.0741902	0.336991	-0.0475444	0.147335	0.0637409	0.0444096	-0.0015674	0.518809	0.0835946	0.451933	0.0229885	0.661964
'Area IFJ2 (IFS, PreCS) right'	0.270637	0.268025	0.276907	0.278997	0.141588	0.0862069	0.15883	0.144201	-0.0679206	0.200104	-0.0835946	0.133751	0.14838	0.126437	0.279519	0.272727	-0.031348	0.254441	-0.0297806	0.261755	0.144723	0.513062	0.145768	0.50209	-0.0151515	0.12278	-0.0407524	0.159352	0.00470219	0.099791	-0.12278	0.0621735	-0.0820272	0.0323929	0.0350052	0.0355277	0.085162	0.0585162	0.139498	0.159352	0.0804598	0.07628	0.099791	0.121735	0.113375	0.526646	0.0726228	0.144201	0.0663532
'Area IFS1 (IFS) left'	0.0752351	0.0788924	0.0804598	0.0689655	0.0820272	-0.0193312	0.00835946	-0.0376176	0.222571	-0.0590387	0.204807	-0.07628	-0.00731452	-0.0438871	0.27534	0.22884	0.202717	-0.0266458	0.241902	-0.0214211	0.702717	-0.0125392	0.743469	0.0705329	0.226228	0.0517241	0.216301	-0.0454545	-0.00992685	-0.0621735	-0.0318704	-0.0924765	-0.0600836	-0.0835946	0.256531	0.0261233	0.276385	0.103448	0.305643	0.0172414	0.15047	0.0595611	0.0590387	-0.00365726	0.520899	-0.0501567	0.34117	0.0626959	0.398642
'Area IFS1 (IFS) right'	0.246082	0.248694	0.247126	0.243992	0.0135841	0.0219436	0.0684431	0.0663532	0.00679206	0.161964	-0.0318704	0.121735	0.039185	0.03814	0.373041	0.389237	-0.0318704	0.0815047	0.0031348	0.164054	0.161964	0.426855	0.23302	0.557994	0.0606061	0.111808	-0.022466	0.0752351	-0.0397074	-0.00626959	-0.091954	0.0135841	-0.0888192	-0.0151515	0.121212	0.0642633	0.208986	0.11651	0.22466	0.203762	0.171891	0.115465	0.0961338	0.102403	0.0950888	0.325496	0.157785	0.160397	0.0846395
'Area IFS2 (IFS) left'	0.0386625	0.0496343	0.0647858	0.0449321	0.0402299	-0.0360502	-0.0334378	-0.0647858	0.23093	-0.0360502	0.206897	-0.045977	-0.0491118	-0.0752351	0.241902	0.22466	0.206897	-0.0182863	0.251306	-0.00470219	0.770637	-0.0167189	0.821839	0.0559039	0.207419	0.0579937	0.220481	-0.0329154	-0.0172414	-0.0590387	-0.0360502	-0.103971	-0.0726228	-0.0950888	0.236677	0.0208986	0.265935	0.108673	0.289969	0.0245559	0.140021	0.0585162	0.0464995	-0.022466	0.5721	-0.0543365	0.323406	0.0752351	0.41745
'Area IFS2 (IFS) right'	0.240857	0.240334	0.248171	0.245037	0.00626959	-0.0323929	0.0444096	0.0318704	0.0632184	0.171369	0.0329154	0.12278	0.0256008	0.00679206	0.322884	0.311912	0.0370951	0.118077	0.0647858	0.193312	0.166144	0.558516	0.195402	0.656217	0.100313	0.122257	0.0444096	0.0804598	0.0177638	0.0365726	-0.0365726	0.0532915	-0.0365726	0.022466	0.153605	0.0663532	0.217346	0.0768025	0.244514	0.134796	0.159352	0.0830721	0.130617	0.115987	0.109718	0.462382	0.197492	0.11024	0.143156
'Area IFS3 (IFS) left'	0.0626959	0.0778474	0.0731452	0.07628	0.0370951	-0.0527691	-0.0334378	-0.0700104	0.292581	-0.069488	0.270637	-0.0804598	-0.0344828	-0.0783699	0.253396	0.190178	0.266458	-0.0182863	0.307732	-0.0276907	0.668234	0.0229885	0.676594	0.085162	0.236677	0.0203762	0.284222	-0.0454545	-0.0256008	-0.0788924	-0.00992685	-0.125914	-0.0642633	-0.127482	0.252351	-0.00208986	0.289969	0.0846395	0.357889	-0.0193312	0.147335	0.0397074	0.0245559	-0.0329154	0.494775	-0.014629	0.4279	0.0365726	0.537618
'Area IFS3 (IFS) right'	0.124869	0.117032	0.137409	0.113375	0.0125392	0.0250784	0.0266458	0.0339603	-0.0788924	0.184953	-0.107106	0.123824	0.00574713	0.0182863	0.214211	0.253396	-0.0579937	0.135841	-0.0512017	0.185998	0.14629	0.288924	0.211076	0.376176	0.0208986	0.122257	-0.0506792	0.15047	-0.0679206	-0.00417973	-0.144201	-0.031348	-0.115987	-0.023511	0.0940439	0.084117	0.188088	0.214734	0.178683	0.338558	0.202194	0.184431	0.077325	0.0794148	0.102403	0.226228	0.0940439	0.329676	0.00626959
'Area IFS4 (IFS) left'	0.0506792	0.0658307	0.0799373	0.0705329	0.0344828	-0.0470219	-0.0423197	-0.0663532	0.247126	-0.0376176	0.237722	-0.0621735	-0.0454545	-0.0736677	0.221526	0.183386	0.253396	-0.00104493	0.278997	0.00208986	0.784744	-0.00470219	0.754441	0.0512017	0.215256	0.0553814	0.256531	-0.0198537	-0.00522466	-0.0480669	-0.0208986	-0.111808	-0.061651	-0.0945664	0.231975	0.0182863	0.249739	0.105016	0.275862	0.0114943	0.128004	0.0579937	0.0449321	-0.0188088	0.602926	-0.0245559	0.334378	0.0653083	0.45768
'Area IFS4 (IFS) right'	0.213689	0.211076	0.230408	0.222048	0.0323929	0.0198537	0.0621735	0.0590387	-0.00574713	0.189133	-0.0329154	0.125914	0.0548589	0.0464995	0.297806	0.306688	-0.00365726	0.165099	0.00522466	0.219436	0.165099	0.458203	0.202717	0.53187	0.061651	0.137931	0.0015674	0.137931	-0.00940439	0.0470219	-0.0867294	0.0219436	-0.0700104	0.0161964	0.120167	0.0673981	0.188088	0.1186	0.201672	0.213166	0.156217	0.11233	0.123302	0.108673	0.118077	0.388192	0.138976	0.191745	0.077325
'Area Ia1 (Insula) left'	0.229885	0.152038	0.202717	0.130617	0.316092	0.221003	0.238245	0.189133	0.0647858	-0.0642633	0.0971787	-0.0585162	0.223615	0.194357	0.18861	0.22466	0.185998	-0.0799373	0.155172	-0.0684431	0.397597	0.0177638	0.280564	0.00679206	0.0444096	-0.0611285	0.126437	-0.0987461	0.1186	0.084117	-0.0527691	0.0329154	0.0141066	0.0240334	0.0527691	0.00522466	0.0287356	0.0982236	0.0517241	-0.000522466	0.0804598	0.138976	0.085162	0.0360502	0.49791	0.0386625	0.0276907	-0.0595611	0.141588
'Area Ia1 (Insula) right'	0.16092	0.189655	0.149425	0.175549	0.285789	0.27116	0.256008	0.289446	0.0188088	0.113375	-0.00522466	0.0637409	0.212121	0.22675	0.105016	0.144201	0.0386625	0.00470219	0.0496343	0.0956113	0.191745	0.402299	0.177116	0.361024	0.00574713	-0.000522466	0.0428422	-0.0193312	0.000522466	-0.0862069	-0.0412748	-0.00574713	-0.0799373	-0.0867294	0.0109718	-0.0491118	0.0423197	0.0240334	0.0830721	0.0830721	-0.0271682	-0.0114943	-0.11024	-0.0642633	0.158307	0.343783	0.0903866	0.130617	0.12278
'Area Ia2 (Insula) left'	0.140021	0.0778474	0.124347	0.0428422	0.330721	0.248171	0.22884	0.159875	-0.0292581	-0.0632184	-0.030303	-0.0438871	0.22466	0.197492	0.179206	0.231975	-0.0177638	-0.117555	0.00783699	-0.100836	0.315047	-0.0595611	0.283699	-0.0318704	-0.0882968	-0.119645	-0.0585162	-0.132184	-0.0287356	-0.0444096	-0.19279	-0.0903866	-0.125914	-0.113898	-0.0903866	-0.0835946	-0.0193312	0.0240334	0.0193312	-0.0182863	0.00835946	0.0480669	-0.03814	-0.0987461	0.322362	-0.0512017	-0.0141066	-0.0344828	0.0914316
'Area Ia2 (Insula) right'	0.0428422	0.0611285	0.0208986	0.0271682	0.34117	0.393417	0.314525	0.337513	-0.0261233	-0.0120167	-0.0334378	-0.0250784	0.290491	0.31139	0.00470219	0.0428422	0.00522466	-0.0339603	0.00261233	-0.0318704	0.141588	0.15256	0.132184	0.121735	-0.099791	-0.0768025	0.0135841	-0.0600836	-0.0517241	-0.1186	-0.105016	-0.0747126	-0.144723	-0.15465	-0.0903866	-0.106583	-0.0642633	-0.0543365	-0.0256008	0.0830721	-0.135841	-0.0867294	-0.203239	-0.136364	0.119645	0.125392	0.0423197	0.123302	0.0621735
'Area Ia3 (Insula) left'	0.15047	0.0893417	0.132706	0.0585162	0.356844	0.261755	0.250784	0.187043	-0.00626959	-0.0663532	0.00104493	-0.0522466	0.236155	0.214211	0.161442	0.217346	0.0480669	-0.099791	0.0527691	-0.0788924	0.356844	-0.0177638	0.280564	-0.0130617	-0.03814	-0.0872518	0.00104493	-0.11024	0.0423197	0.0214211	-0.139498	-0.0287356	-0.0559039	-0.0449321	-0.0360502	-0.0407524	-0.0130617	0.0470219	0.0339603	-0.0172414	0.0198537	0.0752351	0.0161964	-0.03814	0.393417	-0.00417973	0.000522466	-0.0438871	0.111285
'Area Ia3 (Insula) right'	0.0700104	0.101881	0.0543365	0.0689655	0.369383	0.379833	0.337513	0.363636	0.00208986	0.0423197	-0.0250784	0.0125392	0.301985	0.318704	0.0318704	0.0804598	0.0167189	-0.0182863	0.0256008	0.0276907	0.146813	0.272727	0.134274	0.219958	-0.0684431	-0.0496343	0.0250784	-0.0423197	-0.0402299	-0.11233	-0.0684431	-0.0444096	-0.123824	-0.129572	-0.0548589	-0.110763	-0.0308255	-0.0397074	0.00261233	0.0663532	-0.109718	-0.0783699	-0.184431	-0.126959	0.115465	0.23093	0.0684431	0.123302	0.0882968
'Area Id1 (Insula) left'	0.270115	0.215256	0.249216	0.191745	0.172414	0.122257	0.176071	0.144723	0.0882968	-0.104493	0.142633	-0.11651	0.136364	0.119645	0.213166	0.223093	0.241902	-0.125392	0.182863	-0.122257	0.2372	0.0820272	0.133751	0.0721003	0.077325	-0.133751	0.170846	-0.133751	0.102403	-0.0177638	-0.00417973	-0.0564263	0.0292581	-0.0350052	0.103448	-0.0203762	0.0783699	0.10815	0.091954	0.00940439	0.154127	0.183386	0.104493	0.0543365	0.361546	0.0935214	0.0512017	-0.0956113	0.0877743
'Area Id1 (Insula) right'	0.19279	0.221526	0.18652	0.208464	0.206897	0.210031	0.208464	0.214734	-0.0402299	0.15883	-0.0464995	0.115465	0.158307	0.173981	0.092999	0.130094	0.0161964	0.0626959	-0.00417973	0.14838	0.112853	0.321317	0.0982236	0.267503	-0.014629	0.0449321	-0.023511	0.0198537	0.0470219	0.00522466	-0.0585162	0.0522466	-0.0386625	-0.00783699	-0.0198537	0.0120167	0.00940439	0.0559039	0.0167189	0.100313	-0.0141066	0.0203762	-0.014629	0.0114943	0.126437	0.309822	-0.0250784	0.12069	0.0261233
'Area Id10 (Insula) left'	0.0961338	0.0485893	0.0355277	0.00626959	0.521944	0.299373	0.399164	0.30303	-0.0376176	-0.0266458	-0.0585162	-0.0595611	0.373041	0.320794	0.11442	0.170324	0.0261233	-0.0485893	0.0151515	-0.0297806	0.34326	0.0480669	0.361024	0.0506792	-0.00783699	0.0412748	-0.00522466	-0.0485893	-0.0130617	0.0182863	-0.121735	-0.0130617	-0.0778474	-0.0240334	0.0151515	0.0198537	0.0423197	0.102403	0.0642633	0.0882968	0.0271682	0.0856844	0.0214211	0.0193312	0.305643	0.0438871	0.0475444	0.0940439	0.105016
'Area Id10 (Insula) right'	0.147335	0.185475	0.105538	0.137931	0.379833	0.466562	0.355277	0.399164	0.0135841	-0.084117	-0.0031348	-0.103448	0.345873	0.374086	0.149948	0.189133	0.0114943	-0.0673981	0.0120167	-0.0903866	0.183386	0.190178	0.178161	0.19488	-0.0893417	-0.134274	0.0125392	-0.132184	-0.0621735	-0.137409	-0.0945664	-0.106061	-0.157262	-0.167189	-0.0726228	-0.204807	-0.053814	-0.16092	0.00574713	-0.0339603	-0.178683	-0.203762	-0.232497	-0.231452	0.142633	0.14838	0.0935214	0.0647858	0.0903866
'Area Id2 (Insula) left'	0.2372	0.170846	0.221526	0.153605	0.200104	0.137409	0.172414	0.14629	0.136886	-0.0705329	0.181818	-0.0700104	0.14629	0.127482	0.19697	0.207941	0.298851	-0.0966562	0.238767	-0.0872518	0.35162	0.0564263	0.223093	0.0590387	0.101881	-0.0820272	0.215256	-0.106061	0.12278	0.0256008	-0.000522466	-0.039185	0.0444096	-0.00626959	0.117555	0.0031348	0.0987461	0.110763	0.0945664	-0.00992685	0.163009	0.172414	0.115465	0.0621735	0.480146	0.0867294	0.069488	-0.091954	0.144723
'Area Id2 (Insula) right'	0.279519	0.326019	0.255486	0.312957	0.223615	0.213166	0.225183	0.242947	-0.0862069	0.130617	-0.0872518	0.0830721	0.211599	0.205329	0.210031	0.229363	-0.0402299	0.14629	-0.0574713	0.180773	0.181818	0.380878	0.16092	0.324974	-0.0501567	0.0532915	-0.0684431	0.0470219	0.0407524	0.030303	-0.0689655	0.0470219	-0.0480669	-0.00574713	-0.0365726	-0.053814	-0.0491118	-0.0370951	0.0114943	0.0282132	-0.0893417	-0.0527691	-0.0386625	-0.0261233	0.164054	0.42163	-0.0323929	0.0423197	0.030303
'Area Id3 (Insula) left'	0.216301	0.149948	0.189133	0.122257	0.255486	0.189655	0.204807	0.171369	0.0867294	-0.103971	0.121212	-0.100313	0.197492	0.170324	0.180251	0.208986	0.211076	-0.11651	0.173981	-0.10815	0.328631	0.0491118	0.213689	0.0360502	0.0611285	-0.121735	0.155695	-0.126959	0.103971	0.0276907	-0.0402299	-0.023511	0.00888192	-0.0167189	0.0778474	-0.0261233	0.0464995	0.0877743	0.069488	-0.0120167	0.108673	0.138976	0.0788924	0.0172414	0.434169	0.0700104	0.0527691	-0.0835946	0.128004
'Area Id3 (Insula) right'	0.141066	0.173981	0.132706	0.15465	0.26907	0.256531	0.252874	0.267503	-0.031348	0.132184	-0.0532915	0.0867294	0.200627	0.207941	0.0903866	0.132706	0.00417973	-0.0015674	0.00574713	0.113375	0.185475	0.353187	0.178161	0.316092	-0.00574713	0.0308255	-0.00208986	-0.0109718	-0.0130617	-0.0862069	-0.0673981	-0.000522466	-0.0893417	-0.0846395	-0.0015674	-0.0125392	0.0318704	0.045977	0.0464995	0.111285	-0.0167189	0.00940439	-0.0935214	-0.0370951	0.148903	0.31348	0.0318704	0.147335	0.0788924
'Area Id4 (Insula) left'	0.203762	0.143678	0.184953	0.128527	0.270115	0.183386	0.195402	0.176594	0.15465	-0.0276907	0.191223	-0.0323929	0.182863	0.168234	0.160397	0.190178	0.330199	-0.0245559	0.263845	-0.0193312	0.511494	-0.0114943	0.355799	0.00783699	0.124869	0.0141066	0.246604	-0.0370951	0.147858	0.119645	-0.00261233	0.0287356	0.0579937	0.0574713	0.124869	0.0543365	0.0768025	0.104493	0.085162	0.00365726	0.101358	0.132706	0.133229	0.0736677	0.631661	0.015674	0.0966562	-0.0365726	0.233542
'Area Id4 (Insula) right'	0.315047	0.361546	0.298328	0.354754	0.250784	0.213166	0.245037	0.248171	-0.100836	0.0909091	-0.106061	0.0412748	0.224138	0.203239	0.271682	0.27534	-0.0673981	0.127482	-0.07628	0.137931	0.157785	0.384013	0.153605	0.345873	-0.0595611	0.030303	-0.0893417	0.0261233	-0.0104493	0.0031348	-0.0856844	0.0417973	-0.0867294	-0.0203762	-0.015674	-0.0506792	-0.014629	-0.0318704	0.0334378	0.0407524	-0.053814	-0.0266458	-0.0344828	-0.0104493	0.131661	0.402821	-0.0198537	0.0433647	0.0198537
'Area Id5 (Insula) left'	0.225705	0.154127	0.202717	0.136886	0.316092	0.211599	0.238245	0.198537	0.114943	-0.03814	0.151515	-0.0407524	0.219436	0.191223	0.191745	0.227795	0.264368	-0.0579937	0.211599	-0.0339603	0.458203	0.0188088	0.327586	0.022466	0.102926	-0.00992685	0.192268	-0.0684431	0.154127	0.106061	-0.0109718	0.03814	0.0454545	0.0501567	0.111285	0.0491118	0.0757576	0.123302	0.0820272	0.0151515	0.115987	0.169279	0.136364	0.0768025	0.57419	0.0355277	0.0621735	-0.0386625	0.173981
'Area Id5 (Insula) right'	0.214211	0.253396	0.210031	0.250784	0.26907	0.230408	0.22884	0.244514	-0.00626959	0.0987461	-0.0250784	0.0595611	0.195402	0.193312	0.158307	0.183908	0.0167189	0.0736677	0.023511	0.124869	0.224138	0.406479	0.213689	0.368339	0.0203762	0.0193312	0.015674	-0.00261233	0.0130617	-0.0370951	-0.0423197	0.0370951	-0.0632184	-0.0365726	0.0339603	-0.0522466	0.0130617	-0.00835946	0.0684431	0.0506792	-0.0522466	-0.0355277	-0.0579937	-0.0559039	0.185475	0.388715	0.0768025	0.0835946	0.107106
'Area Id6 (Insula) left'	0.22675	0.178161	0.184953	0.138976	0.335946	0.235632	0.262278	0.218391	0.0585162	-0.0339603	0.0658307	-0.0543365	0.22884	0.223615	0.246082	0.290491	0.172414	-0.0726228	0.141588	-0.0256008	0.57837	0.00940439	0.50418	0.0475444	0.115465	0.0611285	0.119122	-0.0590387	0.107106	0.0768025	-0.0517241	0.0151515	0.00574713	0.030303	0.139498	0.07628	0.10815	0.159875	0.119645	0.0757576	0.114943	0.155695	0.140543	0.0788924	0.592999	0.0031348	0.0903866	0.0428422	0.173981
'Area Id6 (Insula) right'	0.27534	0.320794	0.258621	0.294148	0.241379	0.188088	0.222048	0.219958	0.0757576	0.0438871	0.0350052	0.0130617	0.163532	0.156217	0.256008	0.280564	0.0329154	-0.015674	0.077325	0.0428422	0.240334	0.424765	0.265413	0.481714	0.0532915	-0.0386625	0.0464995	-0.0752351	0	-0.0992685	-0.0365726	0.00835946	-0.0846395	-0.0778474	0.0846395	-0.0872518	0.113898	-0.0297806	0.175549	0.0229885	0.00365726	-0.0475444	-0.0721003	-0.103448	0.171369	0.348485	0.196447	0.0496343	0.175549
'Area Id7 (Insula) left'	0.161964	0.123824	0.112853	0.0846395	0.318182	0.168757	0.2372	0.164054	-0.0376176	-0.0256008	-0.0428422	-0.0553814	0.201672	0.16092	0.287879	0.3093	0.0428422	-0.022466	0.0287356	-0.00783699	0.50418	-0.0125392	0.573145	0.0433647	0.0611285	0.0757576	0.0104493	-0.0245559	-0.0172414	0.0308255	-0.134274	-0.0172414	-0.084117	0.0114943	0.1186	0.0658307	0.132184	0.171369	0.130094	0.12069	0.124347	0.159875	0.102926	0.0757576	0.436259	-0.031348	0.0736677	0.0982236	0.103971
'Area Id7 (Insula) right'	0.271682	0.316092	0.254963	0.293626	0.141588	0.10815	0.131661	0.124347	0.128527	0.0402299	0.0909091	0.0271682	0.0731452	0.0668757	0.293103	0.318704	0.0679206	-0.0611285	0.121735	0.0245559	0.2628	0.422153	0.283699	0.550157	0.099791	-0.0350052	0.0856844	-0.101881	-0.0214211	-0.111285	-0.00783699	0.0141066	-0.0747126	-0.0898642	0.137409	-0.0647858	0.173981	-0.0365726	0.222048	-0.0203762	0.0386625	-0.0637409	-0.0579937	-0.0903866	0.189655	0.30512	0.256531	0.015674	0.221003
'Area Id8 (Insula) left'	0.138976	0.0945664	0.0888192	0.0501567	0.393417	0.238767	0.30512	0.23093	-0.0282132	-0.00574713	-0.0417973	-0.0397074	0.260188	0.23511	0.185475	0.241379	0.0417973	-0.0517241	0.0350052	-0.00783699	0.470742	0.0355277	0.50627	0.0715778	0.0339603	0.0569488	0.00417973	-0.0475444	0.0141066	0.0297806	-0.124869	-0.0203762	-0.0632184	-0.00626959	0.0673981	0.0532915	0.0903866	0.157785	0.0966562	0.119645	0.0804598	0.135841	0.0747126	0.0485893	0.411181	0.0292581	0.0569488	0.105538	0.1186
'Area Id8 (Insula) right'	0.206374	0.248694	0.173981	0.217868	0.198537	0.185998	0.178161	0.189655	0.135319	0.0250784	0.103971	0.0182863	0.135319	0.132184	0.216301	0.245037	0.0726228	-0.0804598	0.123302	-0.00208986	0.23302	0.428945	0.2372	0.495298	0.0449321	-0.0721003	0.0956113	-0.122257	-0.0344828	-0.157785	-0.00940439	-0.0208986	-0.0971787	-0.134274	0.0731452	-0.12069	0.118077	-0.0736677	0.168234	-0.0428422	-0.0214211	-0.10815	-0.131661	-0.155695	0.163009	0.309822	0.242424	0.0308255	0.225705
'Area Id9 (Insula) left'	0.167189	0.105016	0.15047	0.077325	0.355799	0.237722	0.251829	0.191223	0.0334378	-0.0329154	0.0386625	-0.0240334	0.231975	0.203762	0.181296	0.2372	0.105538	-0.0830721	0.103971	-0.0433647	0.475967	-0.00522466	0.377743	0.0109718	0.0318704	-0.0130617	0.0585162	-0.085162	0.0799373	0.0485893	-0.0956113	-0.0182863	-0.0214211	-0.0167189	0.03814	0.0219436	0.0433647	0.107628	0.0809822	0.0214211	0.0679206	0.124347	0.0788924	0.0161964	0.492685	0.0125392	0.0402299	-0.00208986	0.153083
'Area Id9 (Insula) right'	0.135841	0.166667	0.111808	0.138976	0.292059	0.279519	0.265413	0.277952	0.0950888	0.0423197	0.0585162	0.030303	0.220481	0.222571	0.119645	0.149425	0.0501567	-0.0600836	0.0893417	0.00679206	0.177116	0.417973	0.168757	0.393417	-0.0109718	-0.0830721	0.0783699	-0.0893417	-0.0308255	-0.170846	-0.0161964	-0.0559039	-0.111285	-0.165099	0.00574713	-0.123302	0.0590387	-0.0428422	0.11024	0.0015674	-0.0449321	-0.07628	-0.163532	-0.152038	0.131139	0.334378	0.1907	0.0658307	0.191745
'Area Ig1 (Insula) left'	0.384013	0.314525	0.363114	0.282654	0.0971787	0.0710554	0.138454	0.121735	0.145768	-0.0188088	0.207419	-0.0276907	0.103971	0.0956113	0.249739	0.228318	0.284744	-0.0355277	0.212121	-0.0512017	0.126437	0.0600836	0.0428422	0.0417973	0.123302	-0.0428422	0.210554	-0.0397074	0.149425	0.0376176	0.0449321	-0.0543365	0.0731452	0.00679206	0.123302	0.0329154	0.0888192	0.111285	0.0961338	0.0031348	0.170846	0.189655	0.137931	0.113898	0.215256	0.0882968	0.031348	-0.100836	0.0512017
'Area Ig1 (Insula) right'	0.250784	0.291014	0.270637	0.328109	0.11651	0.144723	0.115987	0.14629	-0.168234	0.099791	-0.136886	0.101358	0.14629	0.153605	0.154127	0.161964	-0.0794148	0.256531	-0.131139	0.178161	0.0632184	0.111808	0.00574713	0.0799373	-0.119645	0.039185	-0.15047	0.103971	0.00888192	0.175026	-0.0809822	0.0935214	-0.0485893	0.0741902	-0.101881	-0.0271682	-0.117555	-0.0240334	-0.0956113	-0.0203762	-0.0877743	-0.0271682	-0.00783699	0.0120167	0.130094	0.182863	-0.184431	-0.0417973	-0.119645
'Area Ig2 (Insula) left'	0.318182	0.258098	0.301463	0.229363	0.15256	0.108673	0.170846	0.149948	0.147858	-0.0595611	0.19906	-0.0684431	0.130094	0.11442	0.236155	0.228318	0.301463	-0.0835946	0.239289	-0.0846395	0.215256	0.0809822	0.113898	0.0700104	0.114943	-0.0825496	0.229363	-0.0846395	0.114943	-0.00104493	0.0125392	-0.077325	0.0438871	-0.0297806	0.129572	0.0130617	0.111808	0.119645	0.117032	0.00208986	0.18861	0.198015	0.118077	0.0909091	0.322884	0.102926	0.0710554	-0.101881	0.106583
'Area Ig2 (Insula) right'	0.282132	0.330721	0.264368	0.339603	0.205329	0.216823	0.202717	0.22884	-0.137931	0.0924765	-0.125392	0.0815047	0.211076	0.218391	0.204284	0.214211	-0.0710554	0.19697	-0.111285	0.154127	0.125914	0.194357	0.0872518	0.142633	-0.11233	0.022466	-0.137931	0.0496343	0.0360502	0.102926	-0.0820272	0.0684431	-0.0444096	0.0397074	-0.0956113	-0.0741902	-0.115465	-0.0637409	-0.0820272	-0.0329154	-0.118077	-0.0721003	-0.0485893	-0.0339603	0.149948	0.258098	-0.142633	-0.0219436	-0.0726228
'Area Ig3 (Insula) left'	0.241902	0.178683	0.239812	0.166667	0.198537	0.119122	0.170846	0.139498	0.167712	-0.0240334	0.225183	-0.0412748	0.153083	0.12069	0.176594	0.170846	0.352665	-0.0480669	0.271682	-0.0522466	0.318704	0.0485893	0.183908	0.0417973	0.124347	-0.0334378	0.261755	-0.0438871	0.112853	0.0532915	0.00208986	-0.061651	0.0501567	0.0109718	0.130617	0.039185	0.110763	0.129049	0.0961338	0	0.157262	0.161442	0.109718	0.077325	0.427377	0.0705329	0.061651	-0.0621735	0.141066
'Area Ig3 (Insula) right'	0.340125	0.376176	0.317137	0.380878	0.198537	0.177638	0.209509	0.217868	-0.155172	0.106583	-0.135319	0.0914316	0.228318	0.209509	0.263323	0.255486	-0.0893417	0.274817	-0.124347	0.185998	0.0909091	0.226228	0.0438871	0.166144	-0.130617	0.0470219	-0.153083	0.106583	-0.0167189	0.115987	-0.105538	0.0668757	-0.07628	0.0370951	-0.117032	-0.0579937	-0.135841	-0.0736677	-0.091954	-0.0407524	-0.123824	-0.0757576	-0.045977	0	0.123302	0.296238	-0.153605	-0.0454545	-0.07628
'Area MFG1 (MFG) left'	0.0653083	0.061651	0.0464995	0.023511	0.0344828	-0.0355277	0.00888192	-0.0464995	0.198015	-0.0950888	0.161442	-0.102926	-0.0339603	-0.0747126	0.3093	0.247126	0.123824	-0.191223	0.201672	-0.138976	0.443051	0.0433647	0.576803	0.159875	0.225705	-0.0397074	0.157262	-0.143156	-0.0606061	-0.179728	-0.0167189	-0.159875	-0.0532915	-0.146813	0.268548	-0.00783699	0.355277	0.128004	0.365726	0.0679206	0.250261	0.119645	0.0188088	-0.0292581	0.304075	-0.0402299	0.328109	0.0360502	0.256008
'Area MFG1 (MFG) right'	0.163009	0.181296	0.159875	0.192268	-0.153083	-0.146813	-0.0752351	-0.0961338	0.178683	0.11024	0.144201	0.117032	-0.108673	-0.123302	0.291014	0.290491	0.091954	-0.0527691	0.140543	0.0935214	0.100836	0.343783	0.148903	0.525078	0.166667	0.101881	0.0888192	-0.0642633	0.0945664	0.0475444	0.107106	0.12278	0.0966562	0.0700104	0.200104	0.0376176	0.253396	0.0250784	0.218913	0.0172414	0.15674	0.0449321	0.113375	0.0653083	0.0412748	0.23511	0.173981	-0.0438871	0.0966562
'Area MFG2 (MFG) left'	0.0673981	0.0585162	0.0464995	0.0130617	-0.0031348	-0.0553814	-0.0141066	-0.0684431	0.0882968	-0.0825496	0.0621735	-0.0788924	-0.0611285	-0.100836	0.356322	0.299373	0.0329154	-0.174504	0.0898642	-0.131661	0.338558	0.0182863	0.471264	0.117032	0.131661	-0.0365726	0.0632184	-0.106583	-0.0898642	-0.163009	-0.0971787	-0.174504	-0.0856844	-0.145768	0.199582	0.0203762	0.30512	0.164577	0.282132	0.115987	0.26489	0.161442	0.030303	0.0208986	0.216301	-0.0673981	0.194357	0.0663532	0.140021
'Area MFG2 (MFG) right'	0.12069	0.15465	0.107106	0.162487	-0.247649	-0.215256	-0.162487	-0.148903	0.211599	0.0721003	0.1907	0.0893417	-0.19906	-0.19279	0.213166	0.208464	0.150993	-0.127482	0.185998	0.0491118	0.0626959	0.302508	0.101358	0.432602	0.208986	0.0961338	0.145768	-0.128527	0.238245	0.0888192	0.176594	0.189133	0.211076	0.167712	0.192268	0.00574713	0.193312	-0.0611285	0.169279	-0.0731452	0.0893417	-0.0485893	0.140021	0.0835946	-0.0135841	0.208464	0.159875	-0.1186	0.125392
'Area MFG4 (MFG) left'	0.11233	0.104493	0.0914316	0.084117	0.0449321	-0.0365726	0.0141066	-0.0559039	0.258621	-0.0971787	0.219958	-0.106061	-0.0182863	-0.069488	0.336468	0.257576	0.179206	-0.119122	0.256008	-0.0898642	0.484848	0.0506792	0.584117	0.159875	0.277952	0.0031348	0.218913	-0.106583	-0.0261233	-0.102403	0.0125392	-0.118077	-0.0219436	-0.106061	0.320794	0.0412748	0.394984	0.147858	0.443051	0.0553814	0.268025	0.123824	0.0815047	0.0208986	0.335423	-0.0182863	0.428422	0.0444096	0.366771
'Area MFG4 (MFG) right'	0.143156	0.148903	0.144201	0.14629	-0.0956113	-0.0663532	-0.0334378	-0.0407524	0.0909091	0.19697	0.0491118	0.177638	-0.0710554	-0.0658307	0.330721	0.353187	0.0261233	0.0245559	0.0715778	0.166667	0.139498	0.316614	0.203239	0.488506	0.11233	0.134274	0.0323929	0.0423197	0.0120167	0.00992685	-0.0141066	0.053814	-0.0015674	0.015674	0.166667	0.0825496	0.268025	0.157785	0.239812	0.195925	0.222571	0.142111	0.0757576	0.0872518	0.0778474	0.206897	0.147858	0.130617	0.0663532
'Area MFG5 (MFG, IFG) left'	0.0376176	0.0308255	0.0449321	0.014629	0.0433647	-0.0350052	-0.015674	-0.0783699	0.15047	-0.053814	0.115987	-0.0449321	-0.0522466	-0.0888192	0.292059	0.264368	0.0909091	-0.107106	0.154127	-0.0642633	0.577325	-0.0114943	0.754963	0.0987461	0.178161	0.0214211	0.112853	-0.0987461	-0.0485893	-0.102926	-0.0726228	-0.0945664	-0.0872518	-0.091954	0.213689	0.00731452	0.293103	0.118077	0.310867	0.0736677	0.210031	0.115987	0.0590387	-0.0109718	0.412226	-0.0679206	0.295193	0.0553814	0.301463
'Area MFG5 (MFG, IFG) right'	0.205852	0.212644	0.206897	0.215256	-0.0527691	-0.0945664	0.0104493	-0.0177638	0.120167	0.160397	0.0846395	0.122257	-0.0292581	-0.0512017	0.322362	0.317659	0.0721003	0.00783699	0.10815	0.152038	0.156217	0.537095	0.19906	0.722571	0.163532	0.107106	0.0825496	0.0161964	0.0193312	-0.0256008	0.0256008	0.0454545	-0.00574713	-0.0114943	0.216823	0.0783699	0.306688	0.0950888	0.298328	0.10815	0.208986	0.091954	0.11233	0.0966562	0.0809822	0.406479	0.233542	0.0679206	0.148903
'Area OTS1 (OTS) left'	0.132184	0.147335	0.1907	0.143678	0.0438871	0.0909091	0.0454545	0.0600836	0.0799373	-0.0982236	0.0903866	-0.140543	0.0266458	0.0433647	0.296761	0.305643	0.111285	-0.194357	0.132706	-0.15256	0.257053	0.0496343	0.196447	0.118077	0.0522466	-0.15256	0.0830721	-0.183908	0.00731452	-0.126437	-0.0386625	-0.167189	-0.0595611	-0.170846	0.131661	-0.0893417	0.174504	0.0297806	0.178683	-0.031348	0.154127	0.0956113	-0.0177638	-0.0815047	0.30721	0.0350052	0.0835946	-0.0799373	0.0564263
'Area OTS1 (OTS) right'	-0.0308255	-0.0188088	-0.0339603	-0.0297806	0.0240334	0.0689655	0.0161964	0.0245559	0.0256008	0.091954	0.023511	0.101881	-0.0308255	-0.00261233	-0.0177638	0.0433647	0.00679206	-0.00208986	0.0355277	0.0689655	0.100313	-0.00888192	0.131661	0.0125392	0.0386625	0.0668757	-0.00365726	0.0282132	0.0261233	0.00417973	-0.0992685	0.0229885	-0.0365726	-0.00888192	0.0282132	0.12069	0.0804598	0.0945664	0.0658307	0.124347	0.0882968	0.0872518	0.0783699	0.0961338	0.115987	-0.0308255	0.00104493	0.167712	0.0428422
'Area Op1 (POperc) left'	0.277429	0.260188	0.318182	0.265935	0.100313	0.0344828	0.0935214	0.0715778	0.251306	-0.0177638	0.314002	-0.0256008	0.0517241	0.0245559	0.225705	0.181296	0.432079	-0.0950888	0.375131	-0.0501567	0.384535	0.142633	0.236155	0.169279	0.171369	-0.0637409	0.332811	-0.103448	0.119122	0.0417973	0.0647858	-0.031348	0.0543365	-0.00365726	0.192268	0.00470219	0.171369	0.102926	0.159875	-0.0167189	0.172936	0.147858	0.121212	0.0585162	0.508882	0.146813	0.151515	-0.0768025	0.238245
'Area Op1 (POperc) right'	0.12069	0.132706	0.125914	0.154127	-0.0407524	-0.0480669	-0.0370951	-0.039185	-0.109195	0.207941	-0.106061	0.187565	-0.00679206	-0.0214211	0.123302	0.117555	-0.103971	0.31139	-0.109718	0.260188	0.092999	0.164577	0.0658307	0.128527	-0.126437	0.015674	-0.142633	0.171369	-0.0177638	0.0229885	-0.115987	0.0188088	-0.077325	-0.0245559	-0.15256	-0.069488	-0.131661	-0.0684431	-0.07628	-0.0543365	-0.107106	-0.0893417	-0.0731452	-0.0512017	0.0846395	0.276385	-0.125392	0.00888192	-0.00835946
'Area Op10 (Frontal Operculum) left'	0.0940439	0.0757576	0.0679206	0.0397074	0.206374	0.0809822	0.132706	0.0710554	-0.0031348	-0.0444096	-0.0167189	-0.045977	0.0971787	0.0595611	0.303553	0.308255	0.0250784	-0.0485893	0.0475444	-0.0454545	0.540752	-0.0292581	0.670324	0.0527691	0.0747126	0.0527691	0.0104493	-0.0464995	-0.069488	-0.0214211	-0.145768	-0.0600836	-0.12069	-0.0323929	0.130094	0.0365726	0.172936	0.140021	0.171891	0.126959	0.15465	0.140021	0.0579937	0.0297806	0.42372	-0.0752351	0.125914	0.0898642	0.140543
'Area Op10 (Frontal Operculum) right'	0.249739	0.282654	0.239289	0.273772	0.0423197	-0.0109718	0.0564263	0.031348	0.163009	0.085162	0.127482	0.0752351	-0.0104493	-0.030303	0.26907	0.275862	0.107628	-0.0705329	0.152038	0.0653083	0.1907	0.517241	0.210554	0.678683	0.155172	0.0161964	0.122257	-0.0862069	0.0109718	-0.0653083	0.0642633	0.0893417	-0.00261233	-0.0198537	0.198015	0.0177638	0.234587	-0.0031348	0.257576	-0.00574713	0.115987	-0.00417973	0.0454545	0.00992685	0.115465	0.37931	0.268025	0.00940439	0.241902
'Area Op2 (POperc) left'	0.296238	0.244514	0.307732	0.224138	0.100313	0.0721003	0.111285	0.0987461	0.184431	-0.0282132	0.254441	-0.0360502	0.0903866	0.0820272	0.213166	0.187565	0.374608	-0.0250784	0.278997	-0.0470219	0.217346	0.0433647	0.107628	0.0282132	0.15047	-0.0250784	0.279519	-0.0261233	0.142111	0.0501567	0.031348	-0.0992685	0.061651	-0.00261233	0.159875	0.0632184	0.138976	0.144723	0.111808	0.0135841	0.193835	0.1907	0.142111	0.125392	0.30512	0.0799373	0.0595611	-0.0632184	0.117032
'Area Op2 (POperc) right'	0.213166	0.237722	0.247649	0.285266	0.0329154	0.0423197	0.0344828	0.0438871	-0.179728	0.134274	-0.145246	0.133751	0.0794148	0.0658307	0.12278	0.115987	-0.108673	0.378788	-0.159352	0.241902	0.0141066	0.0376176	-0.0423197	-0.00992685	-0.138454	0.069488	-0.15883	0.204284	-0.0579937	0.176071	-0.11651	0.053814	-0.084117	0.0564263	-0.12069	0.0104493	-0.12278	-0.0250784	-0.10815	-0.0256008	-0.07628	-0.0229885	-0.0015674	0.0444096	0.0611285	0.127482	-0.19697	-0.0240334	-0.10815
'Area Op3 (POperc) left'	0.187043	0.158307	0.211076	0.155695	0.160397	0.0872518	0.119122	0.0992685	0.240334	-0.00783699	0.292581	-0.0167189	0.106583	0.0752351	0.160397	0.138976	0.424242	-0.0245559	0.357889	-0.0193312	0.42163	0.0731452	0.255486	0.0715778	0.144723	-0.0350052	0.327064	-0.039185	0.11233	0.0673981	0.0308255	-0.0329154	0.0506792	0.00626959	0.146813	0.0188088	0.129049	0.102403	0.12069	-0.0276907	0.155695	0.136886	0.0977011	0.039185	0.547022	0.101358	0.129049	-0.0741902	0.256531
'Area Op3 (POperc) right'	0.293626	0.317137	0.280042	0.319749	0.202194	0.148903	0.205852	0.197492	-0.15883	0.119645	-0.147335	0.0856844	0.215256	0.177638	0.256531	0.244514	-0.0940439	0.277429	-0.121735	0.202194	0.126959	0.358412	0.107106	0.285789	-0.129049	0.0475444	-0.133751	0.11651	-0.0621735	0.0475444	-0.149948	0.0266458	-0.143678	-0.0282132	-0.101881	-0.0407524	-0.0945664	-0.0606061	-0.0245559	-0.0109718	-0.100313	-0.077325	-0.0423197	0.00783699	0.12069	0.436782	-0.0809822	0.00626959	0.00261233
'Area Op4 (POperc) left'	0.19279	0.195402	0.241902	0.210554	0.0982236	0.0710554	0.0663532	0.0788924	0.225183	-0.0438871	0.26907	-0.0433647	0.0423197	0.03814	0.199582	0.170846	0.379833	-0.105538	0.337513	-0.0658307	0.491118	0.11651	0.324974	0.143156	0.121212	-0.0982236	0.289969	-0.118077	0.0992685	0.0323929	0.0417973	-0.00626959	0.0292581	-0.0245559	0.147335	-0.0517241	0.103448	0.0559039	0.117032	-0.0376176	0.102926	0.0956113	0.0658307	-0.0198537	0.670846	0.132184	0.142111	-0.0914316	0.262278
'Area Op4 (POperc) right'	0.1907	0.214211	0.19488	0.221003	0.0637409	0.0114943	0.0945664	0.0778474	0.0130617	0.206897	0.00365726	0.150993	0.0799373	0.0548589	0.151515	0.136364	0.0464995	0.15256	0.0407524	0.2372	0.0606061	0.600313	0.00208986	0.496343	0.00208986	0.0386625	0.0214211	0.0658307	0.109718	0.0271682	0.0386625	0.0721003	0.0397074	0.0141066	-0.014629	-0.0161964	-0.00104493	-0.0464995	0.045977	-0.0512017	-0.0245559	-0.0423197	0.0261233	0.0229885	0.061651	0.723615	0.0282132	-0.0412748	0.105538
'Area Op5 (Frontal Operculum) left'	0.182341	0.159875	0.216823	0.163532	0.15674	0.119122	0.0966562	0.106061	0.163532	-0.0135841	0.198015	-0.0214211	0.0862069	0.0820272	0.201672	0.202194	0.327586	-0.0376176	0.278997	-0.014629	0.580982	0.0182863	0.406479	0.045977	0.110763	-0.0334378	0.239812	-0.0512017	0.121212	0.0940439	-0.014629	0.00208986	0.0208986	0.0120167	0.127482	0.00365726	0.0898642	0.099791	0.0867294	0.00626959	0.11442	0.131139	0.0992685	0.0229885	0.752351	0.0475444	0.0940439	-0.0402299	0.253918
'Area Op5 (Frontal Operculum) right'	0.27116	0.292581	0.258621	0.291014	0.234065	0.169279	0.247126	0.230408	-0.0412748	0.141066	-0.0559039	0.0872518	0.224138	0.19488	0.231975	0.229363	0.000522466	0.169279	-0.0114943	0.192268	0.133751	0.573145	0.108673	0.489028	-0.031348	0.0543365	-0.0214211	0.0585162	0.0417973	0.0522466	-0.0501567	0.0689655	-0.0585162	0.00261233	-0.00835946	-0.0266458	0.00626959	-0.0454545	0.0637409	0.0135841	-0.03814	-0.0318704	0.0104493	0.0365726	0.113898	0.623302	0.0240334	0.0120167	0.0867294
'Area Op6 (Frontal Operculum) left'	0.203239	0.189133	0.231452	0.189655	0.170324	0.159875	0.11024	0.123824	0.132184	-0.0261233	0.160397	-0.0318704	0.0945664	0.107106	0.267503	0.277429	0.251306	-0.0710554	0.23302	-0.0355277	0.683386	0.00992685	0.539185	0.0522466	0.103448	-0.0261233	0.185475	-0.0898642	0.113898	0.0710554	-0.0386625	-0.0031348	-0.0125392	-0.0203762	0.130617	0.0161964	0.0971787	0.10815	0.0992685	0.0407524	0.0914316	0.11442	0.0940439	0.0104493	0.808777	0.00992685	0.0877743	0.00679206	0.210031
'Area Op6 (Frontal Operculum) right'	0.211076	0.223093	0.215256	0.22466	0.115465	0.0736677	0.167189	0.15256	0.109718	0.191745	0.0794148	0.15674	0.133751	0.108673	0.175026	0.166144	0.0731452	0.0872518	0.103971	0.198015	0.0485893	0.718913	0.0120167	0.591954	0.0590387	0.0684431	0.0867294	0.0464995	0.123824	-0.0130617	0.0903866	0.0673981	0.03814	-0.00522466	0.0350052	0.0355277	0.0673981	-0.030303	0.138454	-0.0266458	0.0512017	0.015674	0.0475444	0.0726228	0.0182863	0.693835	0.140543	-0.0271682	0.183386
'Area Op7 (Frontal Operculum) left'	0.172414	0.139498	0.170324	0.123302	0.210554	0.155172	0.141066	0.132706	0.0731452	-0.0172414	0.0961338	-0.0323929	0.126437	0.131661	0.225183	0.254963	0.212121	-0.03814	0.169801	0.00365726	0.667189	-0.030303	0.589864	0.0151515	0.121735	0.0736677	0.157785	-0.0329154	0.0914316	0.105016	-0.0569488	0.00574713	-0.0182863	0.0229885	0.161442	0.0961338	0.132184	0.172414	0.119645	0.085162	0.136886	0.167189	0.155172	0.0966562	0.699582	-0.0282132	0.107106	0.0512017	0.216823
'Area Op7 (Frontal Operculum) right'	0.281087	0.320272	0.276907	0.30721	0.198015	0.105016	0.173459	0.144201	0.0449321	0.0642633	0.00835946	0.0250784	0.118077	0.0940439	0.295193	0.298851	0.00731452	0.0151515	0.0517241	0.0830721	0.212644	0.470219	0.234587	0.544932	0.0673981	0.0109718	0.0219436	-0.0412748	-0.0182863	-0.0517241	-0.0318704	0.0579937	-0.0715778	-0.0386625	0.129049	-0.0167189	0.165622	0.0208986	0.207419	0.0590387	0.0804598	0.0208986	0.0141066	-0.00679206	0.148903	0.380355	0.175026	0.0606061	0.152038
'Area Op8 (Frontal Operculum) left'	0.11233	0.108673	0.126959	0.0924765	0.191223	0.122257	0.113375	0.0914316	0.0464995	-0.0271682	0.0548589	-0.0454545	0.0914316	0.0882968	0.252874	0.283699	0.147858	-0.0480669	0.129572	-0.0229885	0.715778	-0.00261233	0.710554	0.0470219	0.0815047	0.030303	0.105016	-0.0491118	0.0240334	0.0219436	-0.103448	-0.0491118	-0.0835946	-0.0423197	0.134796	0.0360502	0.130617	0.148903	0.119122	0.102403	0.102926	0.130094	0.0794148	0.0261233	0.659352	-0.023511	0.0971787	0.0799373	0.193312
'Area Op8 (Frontal Operculum) right'	0.252351	0.273772	0.241902	0.253396	0.15256	0.0710554	0.157262	0.126959	0.117555	0.118077	0.0768025	0.0872518	0.0914316	0.0642633	0.257053	0.2628	0.0673981	0.00835946	0.119122	0.110763	0.197492	0.626437	0.201672	0.672936	0.077325	0.00522466	0.0799373	-0.0323929	0.00104493	-0.0961338	0.00417973	0.0501567	-0.061651	-0.0684431	0.105538	-0.0141066	0.180773	0.00783699	0.223615	0.0282132	0.0935214	0.00679206	-0.0031348	-0.0104493	0.141066	0.491641	0.23093	0.039185	0.223615
'Area Op9 (Frontal Operculum) left'	0.03814	0.0365726	0.0517241	0.0182863	0.140021	0.0658307	0.0747126	0.0256008	0.0464995	-0.00208986	0.0214211	-0.0193312	0.0360502	0.0193312	0.220481	0.261755	0.0496343	-0.091954	0.092999	-0.0365726	0.663532	0.0287356	0.76489	0.108673	0.0491118	0.00417973	0.03814	-0.07628	-0.0543365	-0.0689655	-0.135841	-0.092999	-0.135841	-0.099791	0.0909091	-0.0256008	0.14838	0.0872518	0.149425	0.108673	0.0945664	0.0715778	-0.014629	-0.0543365	0.515152	-0.0161964	0.126437	0.0956113	0.198537
'Area Op9 (Frontal Operculum) right'	0.241379	0.261755	0.227795	0.250784	0.0914316	0.0276907	0.129572	0.0971787	0.207941	0.099791	0.176594	0.0888192	0.0501567	0.0240334	0.233542	0.22884	0.144201	-0.0653083	0.203239	0.0621735	0.149948	0.642633	0.145768	0.749739	0.135319	-0.0245559	0.165099	-0.0903866	0.0015674	-0.109195	0.0705329	0.0590387	-0.0256008	-0.0689655	0.146813	-0.030303	0.210554	-0.0480669	0.245037	-0.0506792	0.102403	-0.0344828	0.00783699	-0.0130617	0.0872518	0.471264	0.292059	-0.0250784	0.277429
'Area PF (IPL) left'	0.250784	0.246082	0.263323	0.242424	0.0788924	0.0203762	0.0856844	0.0574713	0.476489	-0.03814	0.532915	-0.0198537	0.0522466	0.0188088	0.243992	0.204807	0.527691	-0.10815	0.553292	-0.0684431	0.321317	0.132706	0.233542	0.201149	0.297283	-0.0172414	0.472309	-0.129049	0.145768	-0.00992685	0.157262	-0.0182863	0.106061	-0.0104493	0.291014	0.0125392	0.240857	0.0470219	0.241902	-0.0820272	0.15465	0.0574713	0.138454	0.0360502	0.335946	0.0898642	0.311912	-0.109718	0.327586
'Area PF (IPL) right'	-0.0647858	-0.103971	-0.0397074	-0.101358	-0.149948	-0.146813	-0.171369	-0.200627	-0.0574713	0.229363	-0.0804598	0.251829	-0.171369	-0.165099	0.0151515	0.0574713	-0.136886	0.212644	-0.0945664	0.19697	0.134274	-0.045977	0.19697	-0.0214211	-0.0977011	0.00783699	-0.131661	0.166667	-0.156217	-0.12069	-0.202194	-0.131139	-0.178161	-0.15465	-0.10815	-0.0292581	-0.0297806	0.0637409	-0.0172414	0.069488	0.00104493	0.00208986	-0.0809822	-0.0914316	0.0788924	-0.00940439	-0.0318704	0.128527	0.0350052
'Area PFcm (IPL) left'	0.297806	0.27116	0.30721	0.265413	0.135319	0.0736677	0.133751	0.107628	0.248694	-0.0653083	0.321839	-0.091954	0.0982236	0.0721003	0.259666	0.23093	0.419018	-0.121735	0.356844	-0.0893417	0.323406	0.136886	0.224138	0.177116	0.189655	-0.0412748	0.322884	-0.141588	0.160397	0.0297806	0.0862069	-0.03814	0.084117	0.0125392	0.217868	0.0240334	0.173981	0.114943	0.157262	0.00992685	0.15047	0.115987	0.154127	0.0715778	0.396552	0.114943	0.149948	-0.0668757	0.172936
'Area PFcm (IPL) right'	0.00783699	-0.00104493	0.039185	0.0141066	-0.15883	-0.14838	-0.166667	-0.18861	-0.103971	0.185998	-0.10815	0.217868	-0.139498	-0.146813	0.0700104	0.0956113	-0.150993	0.266458	-0.124347	0.199582	0.125392	-0.0130617	0.144201	-0.00522466	-0.137931	-0.0198537	-0.159352	0.164054	-0.118077	-0.0376176	-0.183908	-0.0835946	-0.151515	-0.111285	-0.142111	-0.0600836	-0.0752351	0.00992685	-0.0512017	-0.00417973	-0.0318704	-0.0245559	-0.0689655	-0.0741902	0.0783699	0.0600836	-0.0867294	0.0496343	0.0104493
'Area PFm (IPL) left'	0.293103	0.286311	0.274295	0.26489	0.101358	0.0867294	0.140543	0.121735	0.388192	-0.030303	0.444619	-0.0423197	0.126959	0.101881	0.30094	0.274295	0.428945	-0.109718	0.433647	-0.0721003	0.248694	0.152038	0.170324	0.211076	0.272727	-0.0031348	0.382968	-0.122257	0.212121	-0.0104493	0.179728	-0.0261233	0.14629	0.0015674	0.249739	0.0287356	0.183908	0.0600836	0.182863	-0.0407524	0.145768	0.0882968	0.165099	0.0721003	0.301985	0.10815	0.197492	-0.109195	0.180773
'Area PFm (IPL) right'	-0.0256008	-0.0783699	-0.00470219	-0.0705329	-0.103448	-0.102403	-0.132184	-0.176071	-0.0464995	0.205852	-0.0548589	0.26907	-0.136364	-0.142633	0.0512017	0.0914316	-0.0882968	0.121212	-0.0428422	0.142111	0.215256	-0.0684431	0.261233	-0.030303	-0.0898642	-0.0334378	-0.102926	0.100313	-0.15047	-0.108673	-0.190178	-0.105538	-0.170324	-0.152038	-0.0961338	-0.0109718	-0.00626959	0.0945664	-0.00940439	0.061651	0.03814	0.053814	-0.0721003	-0.0804598	0.173459	-0.0590387	-0.0292581	0.0788924	0.0470219
'Area PFop (IPL) left'	0.245559	0.248171	0.286311	0.261233	0.0653083	0.00261233	0.0522466	0.030303	0.38976	-0.00574713	0.450366	0.00417973	0.0125392	-0.0167189	0.195925	0.15256	0.507837	-0.0945664	0.508359	-0.0423197	0.414316	0.174504	0.268025	0.205329	0.218913	-0.0579937	0.428422	-0.1186	0.123824	0.0423197	0.133229	0.023511	0.0935214	0.0208986	0.218913	-0.0208986	0.183386	0.031348	0.19906	-0.0788924	0.135841	0.0668757	0.12069	0.0193312	0.489551	0.157785	0.265935	-0.117032	0.362069
'Area PFop (IPL) right'	0.0271682	0.0266458	0.0522466	0.0438871	-0.140543	-0.128004	-0.128527	-0.127482	-0.0783699	0.306688	-0.0950888	0.291536	-0.0992685	-0.103448	0.0715778	0.0794148	-0.111808	0.398642	-0.0977011	0.352665	0.0527691	0.115987	0.0621735	0.085162	-0.109195	0.0653083	-0.122257	0.285789	-0.0548589	0.00992685	-0.157262	-0.0287356	-0.11024	-0.0595611	-0.137409	-0.0417973	-0.107106	-0.0177638	-0.0517241	0.0141066	-0.0668757	-0.0689655	-0.0579937	-0.0496343	0.0193312	0.217346	-0.0799373	0.0825496	0.0203762
'Area PFt (IPL) left'	0.142111	0.155172	0.175549	0.164054	0.0120167	-0.0642633	-0.0135841	-0.0386625	0.636364	0.00783699	0.69906	0.0480669	-0.0376176	-0.0700104	0.0987461	0.0564263	0.671891	-0.0109718	0.722571	0.00365726	0.324451	0.135841	0.214734	0.177116	0.374608	0.00888192	0.628004	-0.0297806	0.168757	0.03814	0.250261	0.0245559	0.147858	0.0188088	0.330721	0.0135841	0.27534	0.00417973	0.308777	-0.147858	0.161964	0.0334378	0.164577	0.0370951	0.304598	0.117032	0.450888	-0.115987	0.540752
'Area PFt (IPL) right'	-0.0015674	-0.0219436	0.0287356	-0.00992685	-0.155695	-0.127482	-0.126959	-0.125914	-0.00679206	0.491118	-0.0297806	0.5	-0.11024	-0.103971	0.00417973	0.0151515	-0.085162	0.487983	-0.0480669	0.464995	-0.0438871	0.0506792	-0.0250784	0.00940439	-0.0992685	0.130617	-0.0715778	0.423197	-0.118077	-0.00104493	-0.109718	-0.0125392	-0.122257	-0.0496343	-0.15047	0.00365726	-0.114943	-0.0141066	-0.07628	0.00940439	-0.039185	-0.0308255	-0.0480669	-0.0365726	-0.0658307	0.132184	-0.0606061	0.0945664	0.0208986
'Area PGa (IPL) left'	0.30512	0.303553	0.284222	0.285266	0.0736677	0.0935214	0.126437	0.129572	0.284222	-0.0329154	0.337513	-0.0501567	0.127482	0.119122	0.324451	0.315569	0.333333	-0.129049	0.318182	-0.0788924	0.225183	0.15465	0.153083	0.209509	0.203239	-0.0256008	0.282132	-0.131139	0.235632	0.0141066	0.171891	-0.0203762	0.156217	0.00940439	0.185475	0.00522466	0.121735	0.0449321	0.115465	-0.022466	0.113898	0.102403	0.166667	0.0903866	0.295193	0.107628	0.099791	-0.124347	0.103971
'Area PGa (IPL) right'	0.061651	0.0193312	0.0846395	0.0219436	-0.0141066	-0.00365726	-0.0438871	-0.0867294	-0.061651	0.103971	-0.0700104	0.168234	-0.0470219	-0.0532915	0.164577	0.202717	-0.0992685	0.0475444	-0.0548589	0.0360502	0.26698	-0.0512017	0.311912	0.00888192	-0.12278	-0.0872518	-0.123302	0.00783699	-0.166667	-0.0799373	-0.249216	-0.133229	-0.210554	-0.177638	-0.109195	-0.0522466	0.0151515	0.0752351	0.00574713	0.0485893	0.0595611	0.0637409	-0.0862069	-0.0830721	0.226228	-0.061651	-0.0297806	0.0376176	0.0496343
'Area PGp (IPL) left'	0.288924	0.297806	0.279519	0.284744	0.0606061	0.103448	0.124869	0.134274	0.148903	-0.0397074	0.19697	-0.0464995	0.117555	0.124869	0.338558	0.34744	0.221003	-0.0846395	0.187043	-0.0825496	0.216301	0.144723	0.163009	0.199582	0.0888192	-0.0574713	0.154127	-0.0961338	0.187043	0.0240334	0.0794148	-0.0250784	0.0909091	0.0015674	0.0909091	-0.0370951	0.0365726	0.0245559	0.0334378	0.0114943	0.0632184	0.102926	0.143156	0.0909091	0.292581	0.101881	-0.00208986	-0.0987461	0.031348
'Area PGp (IPL) right'	0.129049	0.0783699	0.146813	0.0809822	0.107628	0.105538	0.0684431	0.0245559	-0.0350052	0.0219436	-0.0506792	0.0935214	0.0548589	0.0506792	0.238245	0.270115	-0.0757576	-0.015674	-0.0282132	-0.0334378	0.308255	-0.00783699	0.344828	0.0585162	-0.112853	-0.122257	-0.100836	-0.061651	-0.193312	-0.0783699	-0.282132	-0.132706	-0.2372	-0.183386	-0.0909091	-0.0653083	0.0397074	0.0684431	0.0365726	0.0376176	0.0820272	0.0642633	-0.0992685	-0.0752351	0.257053	-0.0506792	0.0104493	0.00470219	0.077325
'Area Ph1 (PhG) left'	0.1907	0.199582	0.211599	0.19488	0.0031348	-0.0564263	-0.0423197	-0.0370951	0.0402299	0.0250784	0.0496343	0.0141066	-0.0464995	-0.0527691	0.277952	0.259666	0.0966562	0.0480669	0.0658307	0.0198537	0.252874	0.0141066	0.215256	0.0334378	0.091954	0.00731452	0.0684431	0.0031348	0.14838	0.0982236	-0.0344828	-0.0470219	0.0386625	0.0266458	0.0992685	-0.0475444	0.0376176	-0.000522466	0.0940439	-0.0261233	0.103971	0.0882968	0.0637409	0.0323929	0.286311	0.0527691	0.0188088	-0.0726228	0.0334378
'Area Ph1 (PhG) right'	0.159352	0.200627	0.180251	0.234587	0.0888192	0.103448	0.0715778	0.0966562	-0.113375	0.147335	-0.0893417	0.132184	0.0862069	0.0935214	0.108673	0.12278	-0.0360502	0.143156	-0.0721003	0.170324	0.0208986	0.0475444	-0.0501567	-0.00626959	-0.0595611	0.0585162	-0.101881	0.0752351	0.176594	0.182863	-0.061651	0.0909091	0.0741902	0.11233	-0.0710554	-0.0141066	-0.109718	-0.0339603	-0.0856844	0.0365726	-0.0360502	0.0350052	0.0135841	0.0376176	0.136886	0.134274	-0.193312	-0.0015674	-0.104493
'Area Ph2 (PhG) left'	0.205852	0.200104	0.198537	0.182863	0.117555	0.0569488	0.0637409	0.0647858	0.0741902	-0.0444096	0.0804598	-0.0491118	0.0470219	0.0365726	0.252351	0.269592	0.115987	0.0130617	0.0987461	-0.039185	0.238767	-0.00731452	0.212644	0.039185	0.0914316	0.0130617	0.0794148	-0.0276907	0.0757576	0.0412748	-0.023511	-0.0423197	0.0182863	0.0167189	0.11024	-0.0407524	0.0809822	0.0114943	0.130094	-0.0423197	0.125392	0.115987	0.069488	0.00783699	0.27116	0.0219436	0.0830721	-0.0731452	0.0768025
'Area Ph2 (PhG) right'	0.109718	0.159352	0.153605	0.183908	-0.00470219	0.0464995	0.0104493	0.0428422	-0.0470219	0.152038	-0.0261233	0.155695	-0.0344828	0.00104493	-0.0318704	0.0135841	0.0271682	0.0308255	-0.000522466	0.126959	-0.0423197	0.0731452	-0.0945664	0.0423197	0.0276907	0.0579937	-0.0240334	0.0464995	0.161442	0.150993	-0.0015674	0.12278	0.0872518	0.115987	0.00992685	0.107628	-0.0120167	0.0752351	-0.0350052	0.126959	0.0668757	0.120167	0.0914316	0.129049	0.0726228	0.111808	-0.143678	0.0564263	-0.0642633
'Area Ph3 (PhG) left'	0.211076	0.232497	0.249739	0.248694	-0.0276907	-0.0788924	-0.0637409	-0.0470219	0.0491118	0.0548589	0.0564263	0.0585162	-0.0700104	-0.0741902	0.276385	0.254963	0.0982236	0.0715778	0.0736677	0.0590387	0.237722	0.0177638	0.182341	0.03814	0.0726228	-0.00679206	0.0512017	0.00679206	0.171891	0.154127	-0.0214211	0.0214211	0.0517241	0.0689655	0.0788924	-0.0647858	0.0172414	-0.0449321	0.0736677	-0.0893417	0.091954	0.0741902	0.0726228	0.0256008	0.312957	0.07628	-0.0130617	-0.14629	0.0339603
'Area Ph3 (PhG) right'	0.128527	0.18652	0.167189	0.241379	-0.0527691	-0.0444096	-0.0606061	-0.030303	-0.0898642	0.210554	-0.0710554	0.222571	-0.0637409	-0.0543365	0.0809822	0.0835946	-0.0114943	0.158307	-0.0517241	0.234587	0.00574713	0.0825496	-0.0726228	0.0506792	-0.0402299	0.084117	-0.0846395	0.0956113	0.223093	0.227273	-0.000522466	0.203239	0.138454	0.195402	-0.0464995	-0.00835946	-0.101881	-0.0512017	-0.0747126	-0.0130617	-0.0198537	0.031348	0.0370951	0.0485893	0.12278	0.181818	-0.195925	-0.061651	-0.0914316
'Area PirT (PiriformCortexMesial, temporal) left'	0.0276907	-0.00940439	-0.00679206	-0.0485893	0.477534	0.373041	0.352665	0.287879	-0.0579937	-0.0961338	-0.0778474	-0.0820272	0.371473	0.338036	0.0376176	0.106061	-0.0820272	-0.0501567	-0.0480669	-0.125392	0.15674	-0.084117	0.15674	-0.103448	-0.168234	-0.110763	-0.099791	-0.108673	-0.120167	-0.0606061	-0.191223	-0.0992685	-0.15256	-0.106061	-0.178683	-0.150993	-0.130617	-0.12069	-0.0856844	-0.092999	-0.131139	-0.0872518	-0.164054	-0.178683	0.136886	-0.0799373	-0.0271682	-0.0464995	0.0470219
'Area PirT (PiriformCortexMesial, temporal) right'	0.0172414	0	0.022466	-0.0182863	0.339603	0.497388	0.306688	0.382968	-0.146813	-0.0867294	-0.113375	-0.105016	0.35162	0.416405	-0.0491118	0.00992685	-0.039185	0.100313	-0.109718	-0.0386625	0.0271682	-0.12069	0.00104493	-0.180773	-0.197492	-0.0721003	-0.0527691	0.0564263	-0.0856844	-0.0177638	-0.184953	-0.174504	-0.174504	-0.155172	-0.182863	-0.0632184	-0.188088	0.0308255	-0.171369	0.14838	-0.157262	-0.0329154	-0.15047	-0.0877743	0.0877743	-0.106061	-0.100313	0.185475	-0.0940439
'Area PirTB (PiriformCortexMesial, temporobasal) left'	0.0350052	-0.0177638	-0.000522466	-0.0423197	0.571578	0.332288	0.426855	0.315047	-0.0579937	-0.0229885	-0.0872518	-0.053814	0.411181	0.346395	0.0125392	0.0726228	-0.0130617	0.0125392	-0.0240334	-0.0198537	0.170324	-0.000522466	0.147335	-0.0438871	-0.07628	-0.0104493	-0.0485893	-0.0365726	-0.0240334	0.0282132	-0.134796	-0.00104493	-0.0721003	-0.00574713	-0.07628	-0.0402299	-0.0637409	-0.0203762	-0.0114943	-0.0282132	-0.0506792	0.0182863	-0.0512017	-0.0428422	0.173459	0.0266458	-0.0219436	-0.00365726	0.0553814
'Area PirTB (PiriformCortexMesial, temporobasal) right'	0.0553814	0.0632184	0.045977	0.031348	0.454023	0.57628	0.419018	0.490073	-0.101358	-0.084117	-0.0856844	-0.109718	0.450366	0.504702	-0.000522466	0.0491118	0.0334378	0.039185	-0.0433647	-0.0412748	0.0673981	0.00417973	0.00888192	-0.0485893	-0.134274	-0.0559039	0.00940439	-0.00783699	0.0151515	0.0161964	-0.103971	-0.0820272	-0.0956113	-0.0971787	-0.124869	-0.0794148	-0.160397	-0.00731452	-0.142633	0.11442	-0.166144	-0.0626959	-0.129049	-0.0768025	0.12278	0.00626959	-0.0621735	0.15047	-0.0663532
'Area SFG2 (SFG) left'	0.0961338	0.0778474	0.0208986	0.0491118	-0.0715778	-0.0945664	0.00208986	-0.0344828	0.246604	0.03814	0.196447	0.0856844	-0.0417973	-0.0679206	0.277429	0.203762	0.101358	-0.0768025	0.184431	0.000522466	-0.0256008	0.202717	0.0203762	0.207419	0.157262	0.0423197	0.147335	-0.00888192	0.102926	0.00992685	0.176071	0.107106	0.149948	0.0700104	0.144723	0.091954	0.229363	0.091954	0.259666	0.0130617	0.284222	0.212121	0.156217	0.19279	-0.0673981	0.127482	0.229363	-0.091954	0.182341
'Area SFG2 (SFG) right'	0.0898642	0.0715778	0.0470219	0.0835946	-0.231452	-0.232497	-0.15674	-0.167189	0.15256	0.168757	0.115987	0.214211	-0.191223	-0.202717	0.248171	0.231975	0.0668757	-0.0747126	0.11651	0.12069	-0.0109718	0.16092	-0.0015674	0.236677	0.148903	0.106061	0.0606061	0.000522466	0.224138	0.111285	0.170846	0.205329	0.245037	0.182863	0.137409	0.0877743	0.200104	0.104493	0.18652	0.0402299	0.252874	0.208986	0.156217	0.178161	-0.0120167	0.112853	0.0757576	-0.077325	0.0632184
'Area SFG3 (SFG) left'	0.11442	0.102403	0.0757576	0.0611285	-0.0261233	-0.0658307	-0.0130617	-0.0621735	0.11442	-0.0689655	0.0935214	-0.0548589	-0.0663532	-0.0977011	0.393939	0.322362	0.0402299	-0.182863	0.109718	-0.114943	0.257053	0.0548589	0.355277	0.142111	0.129572	-0.0344828	0.0736677	-0.102403	-0.0512017	-0.140021	-0.0574713	-0.120167	-0.0344828	-0.0987461	0.174504	0.0444096	0.264368	0.150993	0.262278	0.0982236	0.254441	0.164577	0.0480669	0.0574713	0.164054	-0.039185	0.184953	0.0297806	0.141066
'Area SFG3 (SFG) right'	0.077325	0.085162	0.0438871	0.0794148	-0.224138	-0.200104	-0.153605	-0.157785	0.0783699	0.144723	0.0532915	0.190178	-0.190178	-0.177638	0.245037	0.271682	0.0177638	-0.0412748	0.053814	0.105016	0.0329154	0.15047	0.107106	0.257576	0.0726228	0.145768	0.00626959	-0.0287356	0.178161	0.121735	0.0444096	0.195925	0.165622	0.187043	0.0788924	0.0553814	0.156217	0.0679206	0.113375	0.0809822	0.173459	0.103448	0.133229	0.163532	-0.0203762	0.0731452	0.023511	-0.0208986	0.00574713
'Area SFG4 (SFG) left'	0.180773	0.170846	0.130617	0.136886	0.0172414	-0.0350052	0.0407524	-0.0125392	0.221526	-0.0600836	0.187043	-0.0386625	-0.00835946	-0.0543365	0.428945	0.324974	0.115987	-0.126959	0.19906	-0.0715778	0.221003	0.144201	0.292059	0.218913	0.207419	0.00992685	0.168234	-0.0726228	-0.0151515	-0.099791	0.0308255	-0.0684431	0.0120167	-0.0700104	0.238767	0.101358	0.344305	0.163009	0.392372	0.0966562	0.322884	0.208986	0.085162	0.130094	0.124869	0.0480669	0.324451	-0.00208986	0.251306
'Area SFG4 (SFG) right'	0.109195	0.0888192	0.0924765	0.0862069	-0.178683	-0.120167	-0.11233	-0.101881	0.0318704	0.206897	-0.00574713	0.237722	-0.146813	-0.12069	0.277952	0.319227	-0.0527691	0.00522466	0.00626959	0.153605	0.0658307	0.128004	0.143156	0.275862	0.0397074	0.147335	-0.0496343	0.0438871	0.0532915	0.0564263	-0.0292581	0.132706	0.0595611	0.11651	0.0783699	0.0882968	0.201672	0.191745	0.15465	0.22466	0.227273	0.201149	0.0825496	0.123302	0.0125392	0.0517241	0.0261233	0.11233	-0.0323929
'Area SFS1 (SFS) left'	0.11651	0.104493	0.0788924	0.0569488	0.00940439	-0.0386625	0.00783699	-0.0433647	0.128004	-0.0752351	0.0935214	-0.0757576	-0.0412748	-0.0820272	0.402299	0.325496	0.053814	-0.185998	0.122257	-0.120167	0.336468	0.0559039	0.458725	0.161964	0.163009	-0.0292581	0.0914316	-0.113898	-0.0794148	-0.157785	-0.0815047	-0.166144	-0.0731452	-0.145768	0.223615	0.0412748	0.331243	0.170846	0.321839	0.113898	0.276385	0.161442	0.0407524	0.0365726	0.218391	-0.0423197	0.239289	0.0621735	0.172414
'Area SFS1 (SFS) right'	0.0992685	0.12278	0.0741902	0.124347	-0.235632	-0.18861	-0.155695	-0.14629	0.102403	0.113375	0.0898642	0.149425	-0.197492	-0.164054	0.237722	0.257053	0.0438871	-0.0726228	0.0830721	0.0715778	0.0579937	0.168234	0.126959	0.300418	0.103971	0.130094	0.0292581	-0.069488	0.18652	0.126959	0.084117	0.1907	0.159352	0.182863	0.10815	0.0334378	0.157262	0.0229885	0.121735	0.0370951	0.123302	0.0386625	0.123824	0.119645	-0.00992685	0.0898642	0.0506792	-0.0532915	0.0256008
'Area SFS2 (SFS) left'	0.129049	0.119122	0.0945664	0.0820272	0.0428422	-0.0407524	0.0266458	-0.0360502	0.208464	-0.0877743	0.171891	-0.0903866	-0.0214211	-0.0736677	0.376176	0.298328	0.124869	-0.165099	0.202717	-0.110763	0.390805	0.069488	0.502612	0.181818	0.2372	-0.0177638	0.170846	-0.109718	-0.0585162	-0.143156	-0.015674	-0.140021	-0.0449321	-0.128004	0.282132	0.0464995	0.38349	0.168757	0.390805	0.0898642	0.283699	0.148903	0.0470219	0.0240334	0.256008	-0.0245559	0.334378	0.0548589	0.252874
'Area SFS2 (SFS) right'	0.144201	0.159352	0.125392	0.163009	-0.206374	-0.163532	-0.125392	-0.119122	0.117032	0.126959	0.0940439	0.164054	-0.165099	-0.144201	0.26698	0.289446	0.0428422	-0.0517241	0.0893417	0.0924765	0.0726228	0.206897	0.141588	0.358934	0.111285	0.134274	0.0355277	-0.0559039	0.163532	0.11442	0.0757576	0.180251	0.131139	0.15883	0.129049	0.0532915	0.178161	0.030303	0.142633	0.0506792	0.132706	0.0512017	0.131139	0.123824	-0.00261233	0.118077	0.069488	-0.0386625	0.023511
'Area STS1 (STS) left'	0.215778	0.206897	0.263845	0.204284	0.0888192	0.0877743	0.0882968	0.0903866	0.143678	-0.114943	0.182341	-0.132184	0.0611285	0.0579937	0.250784	0.232497	0.235632	-0.218391	0.23511	-0.161964	0.359457	0.119645	0.239289	0.141066	0.0804598	-0.184953	0.182341	-0.203762	0.0971787	-0.0658307	-0.0135841	-0.0982236	-0.00522466	-0.11024	0.118077	-0.0715778	0.117032	0.0715778	0.137931	-0.00626959	0.129049	0.1186	0.0292581	-0.0271682	0.460815	0.117555	0.0867294	-0.0924765	0.149425
'Area STS1 (STS) right'	0.121212	0.138454	0.115987	0.119122	0.126959	0.053814	0.125392	0.0783699	0.0417973	0.165622	0.0208986	0.134796	0.0543365	0.0438871	0.099791	0.126437	0.0188088	0.00992685	0.0485893	0.130094	0.129049	0.334378	0.132184	0.326541	0.0412748	0.0329154	0.00417973	0.0109718	0.0496343	-0.0454545	-0.0600836	0.0193312	-0.0360502	-0.0491118	0.0256008	0.0397074	0.084117	0.0501567	0.111285	0.0924765	0.0647858	0.0438871	-0.0161964	0.0172414	0.109195	0.320794	0.0590387	0.119122	0.0903866
'Area STS2 (STS) left'	0.205852	0.1907	0.247649	0.179728	0.115465	0.139498	0.107628	0.109718	0.108673	-0.12278	0.128527	-0.125392	0.0846395	0.0846395	0.272205	0.258098	0.149425	-0.238767	0.175026	-0.178161	0.393417	0.0564263	0.303553	0.103971	0.0214211	-0.198015	0.112853	-0.223093	0.0642633	-0.0945664	-0.085162	-0.140543	-0.0653083	-0.163009	0.0569488	-0.0815047	0.0924765	0.0595611	0.131139	0.00470219	0.092999	0.101358	-0.0161964	-0.0768025	0.458203	0.0417973	0.0862069	-0.0668757	0.157262
'Area STS2 (STS) right'	0.0710554	0.085162	0.0522466	0.0626959	0.136364	0.0882968	0.121212	0.0815047	0.0417973	0.0987461	0.015674	0.0752351	0.0553814	0.0417973	0.0768025	0.110763	0.0031348	-0.085162	0.0360502	0.0496343	0.176071	0.301985	0.202194	0.318182	0.0287356	-0.0182863	0.00835946	-0.0600836	0.00888192	-0.141588	-0.0747126	-0.023511	-0.0653083	-0.109718	0.0287356	-0.00208986	0.0977011	0.0491118	0.11651	0.10815	0.0334378	0.0104493	-0.0663532	-0.0496343	0.125914	0.236155	0.0966562	0.140021	0.109195
'Area TI (STG) left'	0.238767	0.165099	0.225183	0.145768	0.22675	0.183908	0.171891	0.132184	0.0663532	-0.0909091	0.0956113	-0.0559039	0.154127	0.134274	0.241379	0.26907	0.133229	-0.15256	0.142111	-0.113898	0.421108	0.00261233	0.327064	0.0334378	0.00417973	-0.113898	0.0830721	-0.155695	0.0721003	0.0219436	-0.108673	-0.0177638	-0.0365726	-0.0444096	0.014629	-0.0266458	0.0386625	0.0653083	0.0721003	-0.0198537	0.0673981	0.106061	0.061651	-0.0125392	0.482759	0.0015674	0.0438871	-0.0778474	0.165099
'Area TI (STG) right'	0.0898642	0.115465	0.0731452	0.0971787	0.223093	0.209509	0.200627	0.195402	0.0449321	0.0987461	0.0177638	0.0689655	0.15047	0.147335	0.0726228	0.112853	0.0282132	-0.0423197	0.0579937	0.0653083	0.165622	0.366771	0.178161	0.34744	0.00783699	-0.0182863	0.0365726	-0.0475444	0.0182863	-0.126959	-0.0402299	-0.0297806	-0.0632184	-0.112853	0.00992685	-0.0512017	0.0747126	0.00835946	0.113375	0.0788924	-0.0114943	-0.0240334	-0.113375	-0.085162	0.11651	0.296761	0.12069	0.143156	0.135319
'Area TPJ (STG, SMG) left'	0.254963	0.231452	0.265413	0.222571	0.154127	0.117555	0.149425	0.133751	0.214211	-0.0820272	0.263323	-0.104493	0.119122	0.100313	0.287879	0.277952	0.319749	-0.142633	0.304598	-0.115465	0.34953	0.138976	0.281609	0.19279	0.148903	-0.0611285	0.256008	-0.156217	0.0956113	-0.0256008	0.0203762	-0.0862069	0.0182863	-0.0438871	0.19697	-0.0177638	0.19697	0.112853	0.179206	0.0412748	0.16092	0.122257	0.0966562	0.0266458	0.389237	0.0971787	0.161442	-0.0261233	0.156217
'Area TPJ (STG, SMG) right'	-0.0256008	-0.0397074	-0.0256008	-0.0433647	-0.135841	-0.128527	-0.136364	-0.168757	-0.0715778	0.155695	-0.085162	0.163532	-0.125914	-0.128004	0.0438871	0.0663532	-0.129049	0.172414	-0.0971787	0.151515	0.103448	-0.00470219	0.143156	0.0250784	-0.0815047	-0.0282132	-0.131139	0.120167	-0.101358	-0.109718	-0.138976	-0.0783699	-0.114943	-0.12278	-0.0846395	-0.0454545	-0.0271682	0.0308255	-0.015674	0.0208986	-0.0151515	-0.0266458	-0.07628	-0.0856844	0.0637409	0.053814	-0.0449321	0.0830721	0.015674
'Area Te 1.0 (HESCHL) left'	0.261755	0.2372	0.302508	0.234587	0.120167	0.0647858	0.11233	0.0987461	0.18652	-0.0334378	0.240857	-0.0506792	0.0788924	0.0517241	0.238245	0.207419	0.34953	-0.111808	0.297806	-0.0700104	0.352142	0.12278	0.217346	0.135841	0.134796	-0.0815047	0.258621	-0.107628	0.106583	0.00104493	0.0240334	-0.0637409	0.0323929	-0.0360502	0.15883	0.00470219	0.142111	0.124869	0.138976	0.0177638	0.193835	0.183386	0.0992685	0.0470219	0.478579	0.134274	0.100313	-0.069488	0.177638
'Area Te 1.0 (HESCHL) right'	0.216823	0.240334	0.18652	0.228318	0.155695	0.102403	0.172936	0.158307	-0.0621735	0.217346	-0.0747126	0.164577	0.167712	0.155172	0.174504	0.18861	-0.0203762	0.22675	-0.0323929	0.260188	0.112853	0.403866	0.0668757	0.332288	-0.061651	0.0804598	-0.0684431	0.122257	0.117032	0.0888192	-0.0282132	0.106583	0.0135841	0.0559039	-0.0668757	-0.0412748	-0.0658307	-0.0444096	-0.00208986	0.0114943	-0.0882968	-0.0590387	-0.0188088	-0.00940439	0.121212	0.489551	-0.0564263	0.0360502	0.0229885
'Area Te 1.1 (HESCHL) left'	0.340125	0.294671	0.335946	0.26698	0.121212	0.0783699	0.153083	0.124869	0.160397	-0.061651	0.215778	-0.0768025	0.11233	0.0924765	0.273772	0.242947	0.315047	-0.106583	0.249739	-0.0971787	0.22466	0.0987461	0.128527	0.0971787	0.124347	-0.07628	0.234587	-0.108673	0.127482	-0.0114943	0.0334378	-0.0909091	0.0470219	-0.0318704	0.15256	0.00365726	0.141066	0.143678	0.128527	0.0292581	0.19279	0.184431	0.111808	0.0710554	0.324974	0.107106	0.0783699	-0.0893417	0.0971787
'Area Te 1.1 (HESCHL) right'	0.172936	0.199582	0.173981	0.223093	0.0365726	0.0606061	0.0350052	0.0433647	-0.131139	0.164054	-0.12069	0.161442	0.0788924	0.0757576	0.119122	0.133229	-0.0966562	0.285266	-0.115987	0.214211	0.100313	0.10815	0.0564263	0.0752351	-0.151515	0.00522466	-0.154127	0.141066	-0.00626959	0.091954	-0.107628	0.0428422	-0.0741902	0.0130617	-0.149425	-0.0893417	-0.136886	-0.069488	-0.0961338	-0.0564263	-0.117555	-0.0788924	-0.0783699	-0.0553814	0.107628	0.195925	-0.149425	-0.0370951	-0.0449321
'Area Te 1.2 (HESCHL) left'	0.211599	0.203762	0.254441	0.205329	0.147335	0.120167	0.102926	0.103971	0.142633	-0.0501567	0.185475	-0.0464995	0.084117	0.0757576	0.257053	0.245037	0.272205	-0.123302	0.250784	-0.0804598	0.524556	0.0642633	0.368861	0.0877743	0.0835946	-0.0971787	0.202194	-0.135841	0.124347	0.0438871	-0.0240334	-0.0167189	0.0031348	-0.0287356	0.112853	-0.0203762	0.091954	0.0830721	0.104493	0	0.113375	0.125914	0.07628	0.0104493	0.675026	0.0778474	0.0825496	-0.0590387	0.207941
'Area Te 1.2 (HESCHL) right'	0.217346	0.238767	0.215256	0.238245	0.099791	0.0569488	0.138976	0.133751	0.0407524	0.223093	0.0261233	0.170324	0.0982236	0.0888192	0.172936	0.183908	0.0470219	0.105016	0.0579937	0.236677	0.0673981	0.6186	0.0329154	0.537618	0.0642633	0.100836	0.0386625	0.0872518	0.159352	0.00783699	0.0569488	0.069488	0.0559039	0.0125392	0.0423197	0.0679206	0.0611285	0.0167189	0.124869	0.0444096	0.0428422	0.045977	0.0715778	0.0987461	0.0475444	0.619645	0.0611285	0.045977	0.12278
'Area Te 2.1 (STG) left'	0.242424	0.225183	0.293626	0.22884	0.0945664	0.0590387	0.0846395	0.0815047	0.180773	-0.0621735	0.234065	-0.0794148	0.0564263	0.0365726	0.228318	0.198537	0.319749	-0.162487	0.291014	-0.0987461	0.393417	0.136886	0.252351	0.160397	0.121735	-0.117555	0.242424	-0.146813	0.0956113	-0.0161964	0.0266458	-0.0684431	0.0245559	-0.061651	0.154127	-0.0292581	0.139498	0.0971787	0.136364	0.000522466	0.159875	0.14838	0.069488	0.0120167	0.524033	0.142111	0.107106	-0.0741902	0.184431
'Area Te 2.1 (STG) right'	0.18652	0.205852	0.157262	0.191745	0.107628	0.0449321	0.136364	0.11024	-0.0130617	0.215256	-0.0256008	0.155172	0.111285	0.0935214	0.15047	0.156217	0.0015674	0.133751	0.00731452	0.23511	0.07628	0.486416	0.0407524	0.416928	0.0114943	0.0794148	-0.0245559	0.0846395	0.149425	0.0438871	0.0208986	0.102403	0.0543365	0.0444096	-0.00626959	0.00470219	-0.00940439	-0.0141066	0.0438871	0.0229885	-0.0402299	-0.0287356	0.0480669	0.0334378	0.0825496	0.551202	-0.0177638	0.0339603	0.0512017
'Area Te 2.2 (STG) left'	0.283177	0.26489	0.312435	0.259143	0.129049	0.0935214	0.132706	0.126437	0.188088	-0.0715778	0.240334	-0.103448	0.0982236	0.0815047	0.268025	0.238245	0.337513	-0.159352	0.293103	-0.11442	0.352665	0.155695	0.234587	0.18861	0.132184	-0.0945664	0.257053	-0.156217	0.11024	-0.0412748	0.0370951	-0.0924765	0.0256008	-0.0595611	0.175026	-0.0292581	0.176071	0.126437	0.163532	0.0464995	0.173459	0.15465	0.085162	0.0182863	0.461338	0.143156	0.128004	-0.0365726	0.152038
'Area Te 2.2 (STG) right'	0.077325	0.0966562	0.0721003	0.0971787	-0.0130617	-0.0433647	-0.0250784	-0.045977	-0.0752351	0.180251	-0.0835946	0.166144	-0.00522466	-0.0208986	0.103971	0.113898	-0.100313	0.212644	-0.085162	0.191745	0.11651	0.143156	0.105016	0.134274	-0.085162	-0.0120167	-0.125392	0.111285	-0.0151515	-0.022466	-0.0830721	0.0141066	-0.0653083	-0.0470219	-0.0956113	-0.0783699	-0.0611285	-0.0438871	-0.0287356	-0.0496343	-0.0689655	-0.0710554	-0.0778474	-0.0736677	0.0987461	0.227795	-0.0799373	0.0198537	0.00574713
'Area Te 3 (STG) left'	0.239289	0.226228	0.285266	0.227795	0.0945664	0.0820272	0.0815047	0.0877743	0.181818	-0.0809822	0.216301	-0.091954	0.0553814	0.0512017	0.279519	0.254963	0.263323	-0.19906	0.272205	-0.128004	0.456113	0.140021	0.327586	0.177116	0.0809822	-0.142633	0.210031	-0.191745	0.0757576	-0.053814	-0.0182863	-0.0778474	-0.0130617	-0.0992685	0.1186	-0.0626959	0.129049	0.0710554	0.153083	-0.000522466	0.109718	0.109718	0.0245559	-0.0444096	0.544932	0.126437	0.121735	-0.0637409	0.209509
'Area Te 3 (STG) right'	0.200627	0.210554	0.179728	0.187043	0.0600836	0.0287356	0.110763	0.0835946	0.030303	0.204284	0.00104493	0.144201	0.0553814	0.0480669	0.177116	0.185998	-0.00104493	0.0151515	0.0276907	0.165622	0.084117	0.497388	0.0757576	0.483281	0.0360502	0.023511	-0.00208986	0.0297806	0.069488	-0.0966562	-0.0245559	-0.0130617	-0.0120167	-0.077325	0.0245559	0.0282132	0.0788924	0.0626959	0.117555	0.0757576	0.0626959	0.031348	-0.0015674	0.022466	0.0621735	0.464995	0.0559039	0.0752351	0.0830721
'Area TeI (STG) left'	0.258621	0.217346	0.270115	0.204284	0.178683	0.14629	0.141588	0.12278	0.125914	-0.077325	0.163532	-0.0705329	0.115465	0.101881	0.276907	0.284744	0.228318	-0.15674	0.220481	-0.111808	0.46604	0.0548589	0.334378	0.077325	0.0626959	-0.114943	0.170846	-0.163009	0.119122	0.0219436	-0.0438871	-0.0334378	0.00522466	-0.0433647	0.0867294	-0.00365726	0.0961338	0.101881	0.109718	0.00940439	0.133229	0.158307	0.0846395	0.0386625	0.552769	0.053814	0.0710554	-0.0684431	0.185998
'Area TeI (STG) right'	0.177116	0.200627	0.180251	0.191745	0.15047	0.120167	0.154127	0.144723	0.0632184	0.171369	0.0444096	0.125914	0.0820272	0.084117	0.135841	0.161442	0.0517241	0.00104493	0.0794148	0.142111	0.147335	0.494775	0.141066	0.471264	0.0606061	0.0282132	0.0517241	0.00104493	0.0783699	-0.0783699	-0.00417973	0.00731452	-0.014629	-0.0747126	0.0585162	0.0130617	0.102403	0.053814	0.15674	0.0752351	0.0569488	0.0350052	-0.0323929	-0.015674	0.111808	0.442529	0.119122	0.107106	0.15256
'Area hIP1 (IPS) left'	0.187043	0.183386	0.199582	0.182863	-0.0464995	-0.0276907	-0.015674	-0.00940439	0.3814	0.0182863	0.460815	0.00417973	0.00731452	0.0031348	0.147858	0.128527	0.471264	-0.0632184	0.420585	-0.00783699	0.130094	0.106583	0.0423197	0.142633	0.306688	0.0799373	0.399164	-0.0663532	0.418495	0.11024	0.367294	0.0903866	0.336991	0.140021	0.252351	0.0689655	0.11651	0.0407524	0.142633	-0.0485893	0.101358	0.077325	0.233542	0.109195	0.212644	0.114943	0.132184	-0.0856844	0.132184
'Area hIP1 (IPS) right'	0.118077	0.0872518	0.15256	0.124347	-0.10815	-0.0653083	-0.0856844	-0.117032	-0.0710554	0.250261	-0.0731452	0.356322	-0.0856844	-0.0961338	0.164577	0.185998	-0.100313	0.136364	-0.0653083	0.18652	0.163532	0.0491118	0.191745	0.0935214	-0.123824	-0.0245559	-0.132706	0.11233	-0.0893417	0.069488	-0.177116	0.039185	-0.11024	-0.0376176	-0.129049	0.00835946	-0.0266458	0.0543365	-0.0496343	0.0600836	0.0710554	0.0898642	-0.00574713	0.0120167	0.149948	0.0261233	-0.0977011	0	0.0172414
'Area hIP2 (IPS) left'	0.161442	0.15674	0.185475	0.161442	-0.0240334	-0.0543365	-0.0151515	-0.0287356	0.564786	0.0104493	0.667189	-0.00574713	-0.0130617	-0.0360502	0.0982236	0.0590387	0.659875	-0.00522466	0.61651	0.0177638	0.192268	0.0914316	0.0888192	0.129572	0.424242	0.113898	0.604493	-0.0188088	0.330199	0.0700104	0.357367	0.0376176	0.278997	0.0872518	0.382445	0.129049	0.245559	0.107106	0.264368	-0.0397074	0.166667	0.119645	0.260188	0.142111	0.263323	0.0788924	0.319749	-0.0485893	0.315569
'Area hIP2 (IPS) right'	0.0820272	0.0344828	0.0977011	0.0673981	-0.175549	-0.125392	-0.140543	-0.165622	0.00261233	0.443051	-0.00261233	0.553292	-0.134274	-0.143678	0.0909091	0.11024	-0.0632184	0.23093	-0.0188088	0.334378	0.0898642	0.0318704	0.0950888	0.0501567	-0.0783699	0.07628	-0.0799373	0.2372	-0.0491118	0.0292581	-0.091954	0.0961338	-0.0480669	0.00365726	-0.121212	0.0485893	-0.0626959	0.0360502	-0.0710554	0.0438871	0.0256008	0.0559039	0.0135841	0.0261233	0.0815047	0.023511	-0.0992685	0.0193312	0.00835946
'Area hIP3 (IPS) left'	0.112853	0.1186	0.106583	0.113898	-0.0611285	-0.0726228	-0.030303	-0.0407524	0.424242	-0.000522466	0.481714	0.0188088	-0.0031348	-0.0261233	0.0799373	0.0407524	0.45977	-0.11024	0.431034	-0.0109718	0.0820272	0.0794148	0.00992685	0.101881	0.338036	0.107106	0.411703	-0.105016	0.50209	0.131139	0.516719	0.195925	0.460293	0.229885	0.26698	0.0679206	0.0987461	0.00731452	0.131139	-0.0924765	0.0668757	0.0438871	0.241902	0.0924765	0.154127	0.091954	0.158307	-0.128527	0.137409
'Area hIP3 (IPS) right'	0.191745	0.172414	0.178161	0.203239	-0.0606061	-0.0532915	-0.0172414	-0.0485893	-0.0297806	0.298851	-0.0141066	0.457158	-0.039185	-0.0653083	0.133751	0.140543	-0.0684431	0.0835946	-0.0229885	0.2372	0.0438871	0.132184	0.0438871	0.169279	-0.0783699	0.045977	-0.0945664	0.0825496	-0.0031348	0.180773	-0.0449321	0.31139	0.0355277	0.158307	-0.108673	0.0611285	-0.045977	-0.00470219	-0.092999	0.00835946	0.023511	0.0402299	0.0543365	0.100313	0.0365726	0.0579937	-0.123302	-0.0736677	-0.0323929
'Area hIP4 (IPS) left'	0.224138	0.244514	0.241902	0.256531	-0.0532915	0.0417973	0.00992685	0.0496343	0.000522466	-0.0376176	0.0485893	-0.0297806	0.00783699	0.0370951	0.281087	0.295193	0.107106	-0.0606061	0.0564263	-0.0856844	0.190178	0.0339603	0.122257	0.0909091	-0.00731452	-0.103448	0.0360502	-0.0835946	0.212121	0.100313	0.0261233	-0.00417973	0.0909091	0.0256008	-0.0135841	-0.0799373	-0.0512017	-0.0287356	-0.0501567	0.00208986	0.0151515	0.0579937	0.0950888	0.0783699	0.287356	0.0256008	-0.118077	-0.107106	-0.0553814
'Area hIP4 (IPS) right'	0.15883	0.100836	0.173459	0.101358	0.200104	0.163532	0.144201	0.0940439	-0.0574713	0.0015674	-0.0637409	0.0449321	0.144201	0.114943	0.261755	0.297806	-0.0835946	0.0172414	-0.0464995	-0.023511	0.278474	-0.0135841	0.324451	0.0506792	-0.139498	-0.0945664	-0.115987	-0.053814	-0.198015	-0.0485893	-0.305643	-0.109195	-0.237722	-0.145246	-0.123824	-0.0700104	0.0120167	0.0512017	0.022466	0.0506792	0.0532915	0.0376176	-0.12069	-0.0621735	0.224138	-0.0564263	0.00574713	0.0188088	0.0663532
'Area hIP5 (IPS) left'	0.217346	0.229363	0.216301	0.240334	-0.0747126	-0.0015674	-0.015674	0.00522466	0.0731452	0.00261233	0.121212	0.0135841	-0.0135841	0.0031348	0.237722	0.244514	0.145246	-0.0778474	0.107106	-0.039185	0.166667	0.0386625	0.099791	0.0872518	0.0412748	-0.0559039	0.0721003	-0.0872518	0.293103	0.0726228	0.161442	0.084117	0.19697	0.0794148	0.0120167	-0.061651	-0.0642633	-0.045977	-0.0475444	-0.0423197	0.00104493	0.045977	0.0945664	0.0548589	0.254441	0.0428422	-0.102926	-0.133751	-0.0350052
'Area hIP5 (IPS) right'	0.0977011	0.0679206	0.141588	0.10815	0.0689655	0	0.023511	-0.03814	0.000522466	0.014629	-0.0120167	0.0903866	0.00679206	-0.0370951	0.190178	0.187565	-0.0318704	-0.0177638	0.0167189	-0.00835946	0.222571	0.0924765	0.273772	0.159875	-0.0689655	-0.121212	-0.0621735	-0.0668757	-0.179728	-0.014629	-0.218391	-0.0407524	-0.179728	-0.12069	-0.0376176	-0.0579937	0.0971787	0.0600836	0.0867294	0.0167189	0.12069	0.0621735	-0.106583	-0.0626959	0.172414	0.0423197	0.0637409	-0.0402299	0.0992685
'Area hIP6 (IPS) left'	0.150993	0.16092	0.144723	0.160397	-0.0721003	-0.0532915	-0.0245559	-0.0339603	0.249216	0.0282132	0.299373	0.0412748	-0.00470219	-0.0193312	0.133751	0.1186	0.283699	-0.0700104	0.270637	-0.0198537	0.0794148	0.0778474	0.00940439	0.0992685	0.15674	0.0250784	0.223093	-0.0835946	0.365726	0.0595611	0.350052	0.141066	0.31348	0.141588	0.108673	0.00783699	0.00731452	-0.0161964	0.0491118	-0.0898642	0.039185	0.0632184	0.159875	0.0637409	0.159875	0.085162	0.0177638	-0.141588	0.0564263
'Area hIP6 (IPS) right'	0.125914	0.111808	0.157262	0.141588	-0.00731452	-0.0271682	-0.0182863	-0.0653083	-0.0485893	0.138976	-0.0600836	0.253396	-0.0423197	-0.0736677	0.187043	0.19279	-0.0956113	0.00835946	-0.0407524	0.101358	0.193312	0.0945664	0.223615	0.161964	-0.111808	-0.0815047	-0.126959	-0.015674	-0.130617	0.0532915	-0.204807	0.0867294	-0.134796	-0.0485893	-0.0992685	-0.0141066	0.0167189	0.03814	-0.0135841	0.00835946	0.085162	0.0736677	-0.0480669	-0.0031348	0.15465	0.0329154	-0.0501567	-0.0506792	0.0501567
'Area hIP7 (IPS) left'	0.213689	0.231975	0.216823	0.245037	-0.0856844	0.0177638	-0.0287356	0.0182863	0.00261233	-0.0261233	0.0527691	-0.0141066	-0.0120167	0.0161964	0.259143	0.26698	0.105016	-0.0689655	0.0512017	-0.0668757	0.163009	0.023511	0.092999	0.0741902	0	-0.0909091	0.0287356	-0.0898642	0.274817	0.118077	0.0888192	0.0595611	0.157785	0.0820272	-0.0240334	-0.0788924	-0.0804598	-0.0579937	-0.0752351	-0.0397074	-0.00679206	0.0360502	0.0909091	0.0710554	0.263323	0.0193312	-0.136886	-0.137409	-0.07628
'Area hIP7 (IPS) right'	0.121212	0.0820272	0.144201	0.105538	0.172936	0.0935214	0.123302	0.0606061	-0.00626959	-0.03814	-0.0208986	0.0188088	0.118077	0.0606061	0.252351	0.2372	-0.0501567	-0.0245559	0.000522466	-0.0444096	0.243992	0.0512017	0.298328	0.11442	-0.0799373	-0.106061	-0.0794148	-0.0903866	-0.181296	-0.0339603	-0.223093	-0.0757576	-0.198015	-0.132706	-0.0485893	-0.07628	0.0903866	0.0344828	0.099791	0.0120167	0.0877743	0.0250784	-0.133229	-0.0778474	0.178161	0.00104493	0.0705329	-0.0292581	0.0903866
'Area hIP8 (IPS) left'	0.129572	0.141588	0.14629	0.157785	-0.0914316	-0.0517241	-0.0679206	-0.0595611	0.101358	-0.0193312	0.15883	0.0177638	-0.0449321	-0.0470219	0.128004	0.123302	0.189133	-0.0600836	0.142633	-0.0318704	0.121735	-0.0229885	0.0527691	0.000522466	0.0747126	-0.0141066	0.126437	-0.0862069	0.385057	0.167712	0.241902	0.195925	0.298328	0.203762	0.0370951	-0.0292581	-0.0705329	-0.0512017	-0.053814	-0.0788924	-0.00626959	0.0355277	0.128004	0.0642633	0.209509	0.00940439	-0.0809822	-0.155695	-0.0318704
'Area hIP8 (IPS) right'	0.0882968	0.077325	0.126959	0.121735	-0.00417973	-0.0794148	-0.039185	-0.11024	-0.00679206	-0.0104493	-0.00365726	0.0893417	-0.0788924	-0.126959	0.14629	0.0977011	-0.0161964	-0.0647858	0.0292581	0	0.141066	0.106061	0.196447	0.171369	-0.0198537	-0.0909091	-0.0506792	-0.128527	-0.0574713	0.0950888	-0.104493	0.114943	-0.0470219	0.0245559	0.0177638	-0.0329154	0.110763	0.0214211	0.120167	-0.0365726	0.10815	0.023511	-0.0689655	-0.0271682	0.0856844	0.0548589	0.0689655	-0.099791	0.0689655
'Area hOc1 (V1, 17, CalcS) left'	0.174504	0.19906	0.221526	0.222571	-0.0245559	-0.0496343	-0.0480669	-0.0397074	-0.0135841	-0.00261233	0.00208986	0.00522466	-0.07628	-0.0794148	0.293103	0.257053	0.0783699	-0.0882968	0.0350052	-0.0130617	0.242947	0.0543365	0.18861	0.107106	0.0444096	-0.0485893	0.0167189	-0.160397	0.170846	0.113375	0.00679206	0.0339603	0.0747126	0.0564263	0.0809822	-0.0658307	0.0600836	-0.00104493	0.0444096	-0.0475444	0.0710554	0.0407524	0.0402299	0.00783699	0.286834	0.0668757	-0.0527691	-0.128527	-0.0339603
'Area hOc1 (V1, 17, CalcS) right'	0.233542	0.239289	0.278474	0.277429	0.161964	0.0950888	0.119645	0.0924765	-0.0256008	0.015674	-0.0203762	0.0266458	0.0882968	0.0653083	0.359457	0.321317	0.0276907	0.0114943	0.015674	0.0428422	0.234065	0.126959	0.205852	0.16092	0.00208986	0.030303	-0.0318704	-0.092999	0.0417973	0.149425	-0.102403	0.0700104	-0.0428422	0.0454545	0.0543365	-0.0214211	0.0815047	0.0214211	0.102403	0.014629	0.0715778	0.0517241	-0.0355277	0.0104493	0.249739	0.111285	-0.0135841	-0.0329154	0.014629
'Area hOc2 (V2, 18) left'	0.181818	0.208464	0.22466	0.23302	-0.022466	-0.0485893	-0.0397074	-0.0334378	0.0031348	-0.00574713	0.00835946	0.00417973	-0.0721003	-0.07628	0.308777	0.273772	0.077325	-0.0945664	0.0423197	-0.0172414	0.250261	0.0595611	0.198015	0.11651	0.053814	-0.0433647	0.0229885	-0.161442	0.172936	0.121735	0.0130617	0.0475444	0.085162	0.0679206	0.0830721	-0.0679206	0.0673981	-0.00731452	0.0642633	-0.0632184	0.0783699	0.0365726	0.0423197	0.0141066	0.285789	0.0595611	-0.0350052	-0.143156	-0.0203762
'Area hOc2 (V2, 18) right'	0.226228	0.2372	0.259666	0.265935	0.14629	0.0856844	0.107106	0.0799373	-0.0109718	0.00626959	-0.0161964	0.0245559	0.0736677	0.0506792	0.373041	0.335946	0.0151515	-0.0125392	0.0188088	0.0250784	0.244514	0.11233	0.234065	0.16092	-0.00835946	0.0125392	-0.039185	-0.106583	0.0208986	0.118077	-0.119122	0.0658307	-0.0585162	0.0287356	0.0397074	-0.0569488	0.0815047	0.00365726	0.108673	-0.00104493	0.0632184	0.0339603	-0.0752351	-0.0188088	0.2372	0.0956113	0.0031348	-0.03814	0.0334378
'Area hOc3d (Cuneus) left'	0.121735	0.141066	0.153083	0.161442	-0.0867294	-0.0553814	-0.0747126	-0.0527691	0.00992685	-0.103448	0.0370951	-0.0569488	-0.099791	-0.0914316	0.215256	0.181296	0.0924765	-0.175549	0.0658307	-0.123302	0.179728	0.0120167	0.147335	0.0574713	0.0501567	-0.135841	0.0496343	-0.207941	0.170324	0.0679206	0.0386625	0.030303	0.091954	0.0475444	0.0637409	-0.0903866	0.031348	-0.00888192	0.0261233	-0.0480669	0.0663532	0.0444096	0.0334378	0.00104493	0.236155	0.00365726	-0.0407524	-0.159352	-0.030303
'Area hOc3d (Cuneus) right'	0.113898	0.0977011	0.136886	0.115987	0.170846	0.119645	0.135841	0.101358	0	-0.0987461	-0.0282132	-0.0428422	0.105538	0.0700104	0.286834	0.23302	-0.0407524	-0.0747126	-0.00261233	-0.0768025	0.178161	0.0835946	0.228318	0.121735	-0.0590387	-0.0778474	-0.0522466	-0.164577	-0.0977011	0.0297806	-0.139498	-0.00783699	-0.119645	-0.0532915	-0.0203762	-0.0689655	0.0778474	-0.00104493	0.126959	0.00261233	0.0668757	0.00835946	-0.1186	-0.0559039	0.132184	0.0261233	0.0945664	-0.0647858	0.0663532
'Area hOc3v (LingG) left'	0.128004	0.153605	0.145768	0.176071	-0.0961338	-0.101358	-0.10815	-0.0820272	-0.0360502	0.0940439	-0.0339603	0.0673981	-0.119645	-0.11233	0.215256	0.19488	0.0151515	-0.00835946	-0.014629	0.0783699	0.212121	0.0924765	0.177638	0.136886	0.0658307	0.0292581	-0.0130617	-0.0417973	0.180773	0.126437	0.0125392	0.0637409	0.101358	0.0882968	0.0564263	-0.0318704	0.015674	-0.0464995	0.0229885	-0.0585162	0.0256008	-0.0172414	0.0470219	0.0428422	0.225705	0.099791	-0.0522466	-0.0966562	-0.0282132
'Area hOc3v (LingG) right'	0.22466	0.235632	0.265413	0.264368	0.228318	0.178161	0.174504	0.164054	-0.0867294	0.0475444	-0.0741902	0.0125392	0.165099	0.15465	0.334901	0.327064	-0.0104493	0.069488	-0.0444096	0.0673981	0.227273	0.0647858	0.200104	0.0966562	-0.0579937	0.0360502	-0.0752351	-0.0256008	-0.0245559	0.101881	-0.161442	0.0256008	-0.100836	0.00417973	0.00574713	-0.0407524	0.0161964	0.0188088	0.0287356	0.0517241	0.0208986	0.0386625	-0.0496343	-0.0141066	0.263845	0.0491118	-0.0632184	0.0564263	-0.00470219
'Area hOc4d (Cuneus) left'	0.150993	0.172414	0.179206	0.189655	-0.0815047	-0.030303	-0.0663532	-0.0276907	0.00992685	-0.092999	0.0496343	-0.0569488	-0.069488	-0.0579937	0.215256	0.191745	0.101881	-0.15465	0.0595611	-0.115987	0.173459	0.0015674	0.120167	0.0386625	0.0292581	-0.130617	0.0485893	-0.170324	0.207941	0.0867294	0.061651	0.0407524	0.115987	0.0579937	0.0323929	-0.0830721	-0.00626959	-0.0193312	-0.00940439	-0.0397074	0.0506792	0.0454545	0.0543365	0.0376176	0.245559	-0.00470219	-0.0689655	-0.154127	-0.0344828
'Area hOc4d (Cuneus) right'	0.111285	0.0940439	0.132184	0.111285	0.181818	0.127482	0.152038	0.115465	0.0266458	-0.108673	-0.00783699	-0.0454545	0.123824	0.0799373	0.282132	0.230408	-0.0433647	-0.0982236	0.0188088	-0.092999	0.190178	0.0882968	0.251829	0.134796	-0.0522466	-0.110763	-0.0475444	-0.190178	-0.122257	0.00208986	-0.137931	-0.0219436	-0.136886	-0.0747126	-0.00940439	-0.0830721	0.0982236	-0.0130617	0.144201	-0.0355277	0.0768025	-0.0015674	-0.128527	-0.0835946	0.133751	0.0287356	0.123302	-0.0987461	0.0950888
'Area hOc4la (LOC) left'	0.0752351	0.0768025	0.0909091	0.0574713	0.134274	0.106061	0.0835946	0.0752351	0.0355277	-0.03814	0.0407524	-0.0606061	0.0825496	0.0794148	0.225183	0.221526	0.101358	0.0339603	0.0715778	-0.0308255	0.252351	0.0407524	0.242947	0.0809822	0.0182863	-0.0266458	0.0658307	-0.00261233	0.0559039	0.0496343	-0.124869	-0.124869	-0.0412748	-0.0438871	0.0297806	-0.061651	0.03814	0.030303	0.0736677	0.0705329	0.0365726	0.0334378	0.0109718	-0.023511	0.263845	0.0229885	0.03814	0.0721003	0.0339603
'Area hOc4la (LOC) right'	0.143678	0.0898642	0.146813	0.0747126	0.244514	0.213166	0.148903	0.105016	-0.133229	-0.030303	-0.130094	-0.0182863	0.176071	0.160397	0.195402	0.249216	-0.10815	0.0428422	-0.113898	-0.0417973	0.262278	-0.106061	0.282132	-0.0522466	-0.163009	-0.07628	-0.155172	-0.0355277	-0.122257	-0.015674	-0.328109	-0.15047	-0.215256	-0.124869	-0.159875	-0.0788924	-0.0741902	0.000522466	-0.0512017	0.0564263	-0.039185	-0.0151515	-0.126437	-0.102403	0.227795	-0.11024	-0.0679206	0.0778474	-0.00417973
'Area hOc4lp (LOC) left'	0.119122	0.129049	0.144201	0.136886	-0.0256008	-0.0245559	-0.0438871	-0.031348	-0.0031348	-0.0360502	0.0229885	-0.0438871	-0.0470219	-0.0407524	0.215778	0.207941	0.0804598	-0.022466	0.0412748	-0.0454545	0.198015	0.045977	0.167712	0.0862069	0.00679206	-0.0882968	0.0271682	-0.0548589	0.137409	0.102926	-0.0485893	-0.0715778	0.0370951	0.0031348	0.00470219	-0.0721003	-0.0015674	0.00417973	0.0015674	0.00261233	0.0543365	0.0438871	0.0778474	0.0412748	0.252351	0.0386625	-0.0621735	-0.0501567	-0.0423197
'Area hOc4lp (LOC) right'	0.15883	0.0914316	0.143156	0.0741902	0.248171	0.212644	0.163009	0.135841	-0.142111	0.022466	-0.142111	0.0250784	0.179728	0.16092	0.242947	0.293626	-0.128527	0.0882968	-0.12069	0.0130617	0.205329	-0.0585162	0.238767	-0.0141066	-0.195925	-0.0475444	-0.177638	0.023511	-0.185475	-0.0172414	-0.358934	-0.117555	-0.255486	-0.118077	-0.182341	-0.0721003	-0.0632184	0.00626959	-0.0412748	0.0830721	-0.0250784	-0.015674	-0.160397	-0.0862069	0.169801	-0.091954	-0.0684431	0.105538	-0.0182863
'Area hOc4v (LingG) left'	0.0673981	0.0804598	0.085162	0.100836	-0.0585162	-0.0710554	-0.100836	-0.0820272	-0.0402299	0.0480669	-0.0339603	0.0287356	-0.0924765	-0.084117	0.16092	0.149948	0.0245559	0.0407524	-0.00731452	0.0647858	0.218391	0.0402299	0.206897	0.0752351	0.0543365	0.045977	0.000522466	0.00731452	0.15674	0.163009	-0.0522466	0.014629	0.061651	0.0778474	0.0417973	-0.0203762	-0.00731452	-0.0412748	0.0240334	-0.00835946	0.0266458	-0.000522466	0.0344828	0.0397074	0.23511	0.0475444	-0.0355277	-0.023511	-0.0282132
'Area hOc4v (LingG) right'	0.18652	0.15883	0.203239	0.167712	0.268548	0.258098	0.185475	0.183386	-0.149948	0.0407524	-0.128004	0.0015674	0.208464	0.218913	0.22675	0.249216	-0.0663532	0.111808	-0.0992685	0.0585162	0.193312	-0.0297806	0.169279	-0.0114943	-0.134796	0.0104493	-0.128004	0.0344828	-0.0438871	0.0553814	-0.258098	-0.0658307	-0.15047	-0.0423197	-0.0992685	-0.0433647	-0.0553814	0.0360502	-0.0407524	0.102403	-0.0193312	0.0360502	-0.092999	-0.0417973	0.22675	-0.0308255	-0.117032	0.142633	-0.0491118
'Area hOc5 (LOC) left'	0.0684431	0.061651	0.0914316	0.0433647	0.124347	0.0950888	0.0726228	0.0663532	0.00574713	-0.0428422	0.0161964	-0.0684431	0.0747126	0.0673981	0.223615	0.223093	0.0914316	0.0334378	0.0512017	-0.0323929	0.243469	0.0297806	0.23511	0.0658307	0.00104493	-0.0344828	0.0559039	0.00731452	0.0606061	0.0438871	-0.138976	-0.143156	-0.0512017	-0.0569488	0.0261233	-0.0611285	0.0365726	0.0412748	0.0668757	0.0867294	0.0423197	0.0454545	-0.00104493	-0.0282132	0.254963	0.022466	0.0198537	0.0882968	0.00940439
'Area hOc5 (LOC) right'	0.145246	0.102926	0.159875	0.0909091	0.226228	0.193835	0.134796	0.0909091	-0.104493	-0.0611285	-0.0940439	-0.0407524	0.165099	0.15047	0.206374	0.258098	-0.077325	0.0015674	-0.0809822	-0.0736677	0.291014	-0.102403	0.300418	-0.0444096	-0.115465	-0.0966562	-0.118077	-0.0705329	-0.0862069	-0.0161964	-0.285789	-0.155172	-0.191745	-0.126437	-0.11233	-0.0877743	-0.0433647	0.00731452	-0.0203762	0.0402299	-0.0229885	-0.00731452	-0.105016	-0.113375	0.270115	-0.0982236	-0.0433647	0.0438871	0.00992685
'Area hOc6 (POS) left'	0.111808	0.124869	0.15883	0.137931	-0.0778474	-0.0496343	-0.114943	-0.0898642	-0.0585162	-0.0673981	-0.0188088	-0.0397074	-0.112853	-0.0898642	0.1907	0.173459	0.0731452	-0.085162	0.00470219	-0.0809822	0.218913	-0.105538	0.164577	-0.0559039	-0.0266458	-0.130094	0.00417973	-0.132184	0.212644	0.124869	-0.0632184	-0.0141066	0.0579937	0.031348	0.0109718	-0.123302	-0.0318704	-0.00835946	-0.03814	0.0256008	0.00522466	0.031348	-0.0287356	-0.0600836	0.310867	-0.0794148	-0.132184	-0.0595611	-0.106061
'Area hOc6 (POS) right'	0.123824	0.108673	0.185475	0.149948	0.0344828	-0.0261233	-0.023511	-0.0600836	-0.039185	0.0292581	-0.0370951	0.0924765	-0.0527691	-0.0799373	0.254963	0.212644	-0.0109718	0.0292581	-0.0031348	0.0522466	0.188088	0.0621735	0.213166	0.120167	-0.0564263	-0.0229885	-0.0653083	-0.0794148	0.0104493	0.135841	-0.15047	0.0438871	-0.0647858	0.022466	-0.015674	-0.0621735	0.0721003	-0.00783699	0.113898	0.0114943	0.0715778	0.0109718	-0.110763	-0.0512017	0.144201	0.0653083	0.0355277	-0.0318704	0.031348
'Area hPO1 (POS) left'	0.141066	0.156217	0.165099	0.177638	-0.0809822	-0.023511	-0.0574713	-0.030303	0.0595611	-0.0579937	0.109718	-0.015674	-0.0553814	-0.0428422	0.180251	0.177638	0.143156	-0.117555	0.107106	-0.085162	0.148903	-0.0188088	0.0882968	0.0172414	0.0496343	-0.0809822	0.0835946	-0.138454	0.279519	0.125914	0.155172	0.125914	0.19906	0.126437	0.0287356	-0.0512017	-0.0339603	-0.0355277	-0.0245559	-0.0673981	0.0240334	0.0480669	0.0684431	0.0485893	0.224138	-0.0135841	-0.0673981	-0.164054	-0.0318704
'Area hPO1 (POS) right'	0.084117	0.077325	0.107106	0.0977011	0.0825496	0.0188088	0.053814	-0.00261233	0.0276907	-0.0752351	0.00888192	0.00679206	0.0193312	-0.0297806	0.206897	0.158307	-0.0130617	-0.103448	0.0417973	-0.0585162	0.165099	0.0903866	0.23302	0.15256	-0.0229885	-0.0909091	-0.039185	-0.176594	-0.0752351	0.0438871	-0.107628	0.0595611	-0.0689655	-0.0203762	0.015674	-0.0600836	0.115987	0.00679206	0.140021	-0.0480669	0.099791	0.00470219	-0.0961338	-0.0512017	0.106583	0.0423197	0.106583	-0.107106	0.0846395
'Area p24ab (pACC) left'	0.288401	0.278474	0.203762	0.220481	0.0862069	0.125914	0.15047	0.151515	0.0219436	0.0370951	-0.00104493	0.0480669	0.130617	0.141066	0.611808	0.638454	-0.0741902	-0.00574713	-0.00888192	-0.0141066	0.218913	0.0574713	0.325496	0.153083	-0.0579937	-0.0161964	-0.0825496	-0.0203762	-0.0339603	-0.0402299	-0.1907	-0.0632184	-0.103971	-0.0606061	-0.0527691	-0.0647858	0.0339603	-0.030303	0.0621735	-0.0256008	0.0626959	0.0198537	0.0360502	0.039185	0.169801	-0.0135841	-0.0172414	-0.0668757	0.0276907
'Area p24ab (pACC) right'	0.30721	0.312957	0.23093	0.256008	0.0788924	0.171891	0.164054	0.202717	0.0114943	0.069488	-0.0282132	0.0835946	0.136886	0.178683	0.615987	0.703239	-0.0856844	-0.00992685	-0.0214211	0.0151515	0.180251	0.104493	0.26698	0.211599	-0.0778474	-0.0193312	-0.0971787	-0.0527691	-0.0015674	-0.0214211	-0.193835	-0.0193312	-0.0945664	-0.0417973	-0.0715778	-0.0982236	0.00261233	-0.0752351	0.0360502	-0.0402299	0.0219436	-0.0271682	0.000522466	0.0245559	0.138454	0.045977	-0.0266458	-0.0846395	0.00783699
'Area p24c (pACC) left'	0.249216	0.248694	0.183386	0.207419	0.00835946	0.0407524	0.0621735	0.0559039	0.0370951	0.0240334	0.00679206	0.0402299	0.0266458	0.0370951	0.588297	0.57628	-0.0517241	-0.0553814	0.0125392	-0.0334378	0.23302	0.0454545	0.336468	0.141066	-0.0198537	-0.0282132	-0.0548589	-0.0470219	-0.0229885	-0.0606061	-0.167189	-0.0700104	-0.0815047	-0.0663532	0.00417973	-0.03814	0.0909091	0.0329154	0.108673	0.00626959	0.133229	0.0820272	0.0480669	0.0470219	0.182863	-0.0287356	0.0177638	-0.0548589	0.0470219
'Area p24c (pACC) right'	0.22884	0.234587	0.15883	0.191223	-0.0015674	0.0768025	0.0794148	0.114943	0.0125392	0.107106	-0.0365726	0.123302	0.0417973	0.0835946	0.510449	0.586207	-0.0700104	-0.0475444	-0.0109718	0.0339603	0.158307	0.113898	0.257576	0.217868	-0.0590387	0.0130617	-0.0867294	-0.0736677	0.0590387	0.00783699	-0.128004	0.0454545	-0.0266458	0.0282132	-0.0496343	-0.0835946	0.022466	-0.0564263	0.0444096	-0.0172414	0.0449321	-0.00417973	0.0130617	0.0350052	0.113375	0.0522466	-0.0266458	-0.0783699	-0.000522466
'Area p32 (pACC) left'	0.146813	0.143156	0.0893417	0.099791	-0.031348	-0.0125392	0.000522466	-0.0193312	0.0308255	-0.0323929	0.0109718	-0.0172414	-0.0318704	-0.023511	0.456635	0.452978	-0.0318704	-0.123302	0.0250784	-0.091954	0.222571	0.0245559	0.343783	0.118077	-0.00835946	-0.0647858	-0.039185	-0.100313	-0.015674	-0.100313	-0.137931	-0.0888192	-0.0470219	-0.0799373	0.0104493	-0.0579937	0.091954	0.0287356	0.0940439	0.00940439	0.1186	0.0653083	0.0250784	0.00835946	0.165099	-0.0454545	0.0250784	-0.03814	0.0532915
'Area p32 (pACC) right'	0.128004	0.128527	0.0642633	0.0914316	-0.0585162	0.00626959	0.0130617	0.0308255	0.0130617	0.0585162	-0.0308255	0.0809822	-0.00679206	0.0245559	0.382445	0.456113	-0.0559039	-0.077325	-0.0135841	0.00104493	0.129572	0.109195	0.2372	0.201672	-0.0323929	0.014629	-0.0726228	-0.0856844	0.101358	-0.00731452	-0.0668757	0.0397074	0.030303	0.0444096	-0.0428422	-0.0715778	0.0177638	-0.0527691	0.0188088	-0.0240334	0.0423197	-0.00783699	0.0397074	0.0407524	0.0721003	0.0464995	-0.031348	-0.0663532	0.00835946
'Area s24 (sACC) left'	0.231452	0.184953	0.0799373	0.0820272	0.632184	0.513062	0.638976	0.559561	0.0464995	-0.0585162	0.0287356	-0.0548589	0.710031	0.634796	0.282132	0.332811	0.0266458	0.0950888	0.0240334	-0.0261233	0.0501567	0.0956113	0.0564263	0.0804598	-0.0940439	-0.0229885	0.00261233	0.00522466	0.0177638	-0.00522466	-0.0752351	-0.00835946	-0.061651	-0.0161964	-0.131661	-0.155172	-0.15256	-0.164577	-0.103448	-0.108673	-0.178161	-0.146813	0.0031348	-0.0292581	0.0595611	0.0715778	-0.0198537	-0.0820272	-0.015674
'Area s24 (sACC) right'	0.258098	0.221003	0.125392	0.123302	0.526123	0.604493	0.577847	0.606061	-0.0104493	-0.023511	-0.0355277	-0.0397074	0.633229	0.680251	0.34326	0.427377	-0.0250784	0.0705329	-0.022466	-0.0256008	0.0517241	0.0470219	0.0621735	0.0579937	-0.129049	-0.0256008	-0.0585162	0.0203762	0.0120167	-0.0120167	-0.105016	-0.0423197	-0.0893417	-0.0428422	-0.163532	-0.159875	-0.18652	-0.166144	-0.142633	-0.0768025	-0.194357	-0.155695	-0.0350052	-0.0433647	0.0768025	0.0365726	-0.0809822	-0.0606061	-0.0590387
'Area s32 (sACC) left'	0.11651	0.0877743	0.0297806	0.00888192	0.442006	0.30721	0.384013	0.324451	0.0444096	-0.0700104	0.0297806	-0.0956113	0.416405	0.373563	0.274817	0.316092	0.0339603	0.0240334	0.0470219	-0.0626959	0.15883	0.0214211	0.195402	0.0522466	-0.045977	-0.0188088	-0.00365726	-0.0376176	-0.0104493	-0.0167189	-0.128527	-0.0491118	-0.0679206	-0.0161964	-0.0595611	-0.124869	-0.0574713	-0.12069	-0.0407524	-0.106583	-0.0882968	-0.115465	-0.00626959	-0.0512017	0.15465	-0.00679206	-0.0229885	-0.0506792	-0.00104493
'Area s32 (sACC) right'	0.133229	0.102403	0.0318704	0.023511	0.30094	0.349007	0.319227	0.336991	0.0182863	-0.0229885	-0.00679206	-0.0464995	0.374608	0.409091	0.306165	0.389237	-0.0423197	0.0982236	-0.0208986	-0.00522466	0.0386625	0.023511	0.092999	0.0658307	-0.07628	0.00835946	-0.0548589	0.0198537	0.030303	-0.00208986	-0.126437	-0.0376176	-0.0679206	-0.0182863	-0.117032	-0.149948	-0.135841	-0.209509	-0.0971787	-0.111808	-0.172936	-0.205329	-0.0240334	-0.0585162	0.0386625	0.00574713	-0.0668757	-0.0412748	-0.0553814
'Astr (Amygdala) left'	0.117555	0.0626959	0.0872518	0.03814	0.472309	0.261233	0.362069	0.256531	-0.0924765	-0.00940439	-0.0820272	-0.0245559	0.331766	0.276385	0.0188088	0.0621735	0.03814	0.0867294	-0.0198537	0.0323929	0.108673	-0.0245559	0.0721003	-0.0658307	-0.0710554	0	-0.0318704	0.0491118	0.0553814	0.111808	-0.141066	0.0355277	-0.0438871	0.0412748	-0.0658307	-0.0109718	-0.0752351	0.0485893	-0.0323929	0.0783699	0.00365726	0.106061	-0.0114943	0.0114943	0.191223	0.0266458	-0.0825496	0.053814	-0.014629
'Astr (Amygdala) right'	0.159352	0.166144	0.155172	0.136364	0.415883	0.524556	0.397597	0.458203	-0.106061	-0.00104493	-0.0882968	-0.0109718	0.398642	0.445664	0.0334378	0.0945664	0.0182863	0.0679206	-0.0365726	0.0104493	0.0564263	0.0611285	0.0188088	0	-0.15883	-0.0512017	-0.0308255	0.015674	0.00626959	0.0480669	-0.127482	-0.0240334	-0.0992685	-0.0485893	-0.142111	-0.0485893	-0.134796	0.0506792	-0.122257	0.125392	-0.0872518	0.0245559	-0.0626959	-0.00940439	0.141066	0.0663532	-0.0815047	0.100836	-0.0397074
'BST (Basal Forebrain, Bed Nucleus) left'	0.590387	0.549112	0.406479	0.437827	0.519854	0.491641	0.687565	0.647858	0.0658307	0.00888192	0.0804598	0.00626959	0.592476	0.571578	0.374608	0.413793	0.123302	-0.00470219	0.100836	-0.00261233	-0.00679206	0.183908	-0.0297806	0.189655	0.0600836	0.0673981	0.0689655	-0.0193312	0.162487	0.119645	0.0684431	0.12278	0.128004	0.14629	0.00574713	0.0219436	-0.039185	-0.0397074	-0.0266458	-0.0256008	-0.0470219	-0.0229885	0.160397	0.157262	0.0370951	0.130617	-0.023511	-0.0846395	-0.0318704
'BST (Basal Forebrain, Bed Nucleus) right'	0.562173	0.560606	0.384535	0.452456	0.490596	0.58046	0.646813	0.733542	0.0323929	-0.00365726	0.0449321	-0.0167189	0.585162	0.62278	0.374608	0.429467	0.102403	-0.00992685	0.0736677	-0.0402299	-0.0318704	0.132706	-0.0726228	0.125914	0.0130617	0.0297806	0.0532915	-0.0182863	0.136364	0.053814	0.0256008	0.0642633	0.0757576	0.0815047	-0.0161964	-0.0261233	-0.0809822	-0.0417973	-0.0736677	0.00679206	-0.0783699	-0.0250784	0.0987461	0.105016	0.0506792	0.103448	-0.0736677	-0.0522466	-0.100836
'CA1 (Hippocampus) left'	0.2372	0.214734	0.241379	0.200627	0.239812	0.147858	0.176594	0.132706	0.015674	-0.0663532	0.0438871	-0.0522466	0.159875	0.130617	0.230408	0.234065	0.101358	0.00992685	0.069488	-0.0496343	0.238767	-0.0292581	0.187565	-0.00888192	0.0151515	-0.039185	0.0438871	-0.039185	0.0768025	0.0611285	-0.053814	-0.022466	-0.0161964	-0.00835946	0.0433647	-0.030303	0.0370951	0.0417973	0.0632184	0.00783699	0.0971787	0.135841	0.0193312	-0.0120167	0.318182	-0.0031348	0.0329154	-0.0532915	0.0496343
'CA1 (Hippocampus) right'	0.163532	0.188088	0.215778	0.210554	0.125392	0.225705	0.10815	0.155172	-0.175026	0.0668757	-0.132184	0.0903866	0.0914316	0.140543	0.0407524	0.0935214	-0.0329154	0.07628	-0.092999	0.077325	0.107628	0.0600836	0.077325	0.0208986	-0.151515	-0.0407524	-0.111285	0.0271682	0.0407524	0.134796	-0.190178	-0.00417973	-0.0888192	-0.0161964	-0.130617	0.0172414	-0.0877743	0.109195	-0.107628	0.181818	0.0193312	0.11024	0.00835946	0.0710554	0.213166	0.0893417	-0.181818	0.129049	-0.0950888
'CA2 (Hippocampus) left'	0.260711	0.231975	0.26698	0.224138	0.250784	0.14629	0.18652	0.119645	0.00679206	-0.0595611	0.03814	-0.0339603	0.167712	0.126959	0.206897	0.207419	0.121735	0.0271682	0.0700104	-0.0365726	0.23302	-0.00679206	0.175549	0	0.015674	-0.0386625	0.0548589	-0.0240334	0.107628	0.0877743	-0.0668757	-0.00835946	-0.014629	0.00261233	0.0355277	-0.0120167	0.031348	0.0705329	0.0595611	0.030303	0.107106	0.157262	0.0470219	0.0250784	0.326019	0.0172414	0.0229885	-0.0370951	0.0491118
'CA2 (Hippocampus) right'	0.180773	0.205329	0.23093	0.23093	0.12278	0.213689	0.100313	0.149425	-0.168234	0.0945664	-0.120167	0.112853	0.0898642	0.138976	0.0203762	0.0710554	-0.0198537	0.0956113	-0.0820272	0.11024	0.0882968	0.0794148	0.039185	0.0329154	-0.126959	-0.0214211	-0.100313	0.0559039	0.069488	0.172936	-0.163532	0.0308255	-0.0496343	0.0198537	-0.113375	0.045977	-0.0768025	0.124347	-0.105016	0.168757	0.0334378	0.133751	0.0444096	0.10815	0.193835	0.0982236	-0.171891	0.111808	-0.0872518
'CA3 (Hippocampus) left'	0.283177	0.241902	0.275862	0.23093	0.245037	0.133229	0.191223	0.117032	0.0167189	-0.0423197	0.0428422	-0.014629	0.16092	0.118077	0.221003	0.22466	0.109718	0.0360502	0.0715778	-0.023511	0.221003	0	0.169801	0.00783699	0.022466	-0.0172414	0.0512017	-0.0151515	0.0862069	0.0903866	-0.0632184	0.00261233	-0.0141066	0.015674	0.0339603	0	0.0339603	0.0626959	0.0632184	0.0203762	0.109718	0.15256	0.0506792	0.0360502	0.299373	0.0208986	0.0297806	-0.0491118	0.053814
'CA3 (Hippocampus) right'	0.1907	0.218391	0.241902	0.249216	0.077325	0.182863	0.0715778	0.128004	-0.161442	0.110763	-0.115465	0.132184	0.0527691	0.106061	0.0292581	0.0820272	-0.0245559	0.0888192	-0.077325	0.118077	0.077325	0.0882968	0.0323929	0.0532915	-0.119122	-0.0125392	-0.0987461	0.0574713	0.0741902	0.177638	-0.143156	0.045977	-0.0376176	0.0339603	-0.103448	0.0527691	-0.0721003	0.117555	-0.104493	0.166144	0.0423197	0.135319	0.0553814	0.112853	0.180773	0.105016	-0.172414	0.0966562	-0.0961338
'CGL (Metathalamus) left'	0.386102	0.333333	0.352665	0.322362	0.200627	0.0950888	0.187565	0.111285	0.0297806	0.0271682	0.0673981	0.0621735	0.126959	0.0893417	0.244514	0.251306	0.101881	0.0522466	0.0783699	0.031348	0.149425	0.039185	0.108673	0.0376176	0.0344828	0.0167189	0.0485893	0.0167189	0.0888192	0.117032	-0.0574713	0.0668757	0.014629	0.0809822	0.0261233	0.053814	0.0407524	0.0778474	0.0700104	0.0344828	0.138454	0.181296	0.107628	0.130617	0.214211	0.0506792	-0.00104493	-0.0506792	0.0386625
'CGL (Metathalamus) right'	0.219958	0.257053	0.26489	0.293103	0.015674	0.143156	0.0464995	0.130094	-0.125914	0.210031	-0.0956113	0.211599	0.0318704	0.0935214	0.0355277	0.0882968	-0.0109718	0.123302	-0.061651	0.206897	-0.0208986	0.155172	-0.0564263	0.132706	-0.0522466	0.0950888	-0.0757576	0.123302	0.121212	0.250784	-0.0386625	0.140021	0.0595611	0.135319	-0.0449321	0.124869	-0.0240334	0.134274	-0.0877743	0.15256	0.0799373	0.156217	0.15674	0.200627	0.0888192	0.147858	-0.176594	0.0872518	-0.107628
'CGM (Metathalamus) left'	0.444096	0.402821	0.446186	0.412748	0.152038	0.11233	0.168234	0.132706	0.0031348	0.085162	0.0438871	0.127482	0.120167	0.101358	0.26489	0.264368	0.0804598	0.0977011	0.0527691	0.0966562	0.129049	0.0658307	0.0924765	0.0611285	0.0109718	0.0360502	0.0219436	0.0747126	0.0956113	0.181296	-0.0893417	0.0768025	0.000522466	0.0888192	-0.0109718	0.0585162	0.00679206	0.0585162	0.0276907	0.0632184	0.125392	0.173459	0.0830721	0.144723	0.200104	0.0721003	-0.0454545	-0.0282132	0.0193312
'CGM (Metathalamus) right'	0.260188	0.294148	0.289446	0.342738	-0.0548589	0.053814	-0.015674	0.0501567	-0.0971787	0.251306	-0.0606061	0.269592	-0.0219436	0.014629	0.0600836	0.101358	-0.015674	0.134274	-0.0559039	0.217868	-0.0161964	0.151515	-0.0517241	0.142633	-0.0360502	0.119645	-0.0689655	0.161442	0.123824	0.26907	-0.0339603	0.176071	0.0945664	0.185998	-0.0402299	0.144201	-0.0245559	0.0950888	-0.10815	0.136364	0.0794148	0.136886	0.172936	0.223093	0.0966562	0.130617	-0.19697	0.0553814	-0.123824
'CL (Thalamus, anterior intralaminar nuclei) left'	0.655172	0.611808	0.723093	0.649948	0.10815	0.137409	0.157785	0.180773	0.0543365	0.0809822	0.101358	0.0835946	0.0971787	0.113898	0.330721	0.31139	0.165099	0.0820272	0.12069	0.084117	0.137409	0.14838	0.0527691	0.161442	0.0642633	0.00679206	0.0992685	0.0496343	0.101881	0.19906	-0.0506792	-0.00261233	-0.0109718	0.015674	0.0621735	0.0846395	0.039185	0.0804598	0.0736677	0.0433647	0.121212	0.134796	0.1186	0.136364	0.230408	0.14629	0.0130617	-0.0292581	0.0600836
'CL (Thalamus, anterior intralaminar nuclei) right'	0.579937	0.623302	0.664577	0.69906	0.0464995	0.121735	0.107628	0.175549	0.00731452	0.0893417	0.0585162	0.104493	0.0522466	0.0846395	0.263845	0.260188	0.125392	0.0684431	0.0747126	0.0966562	0.0412748	0.182863	-0.03814	0.189655	0.0642633	0.0360502	0.0553814	0.0297806	0.130094	0.285789	0.00574713	0.113375	0.0621735	0.132706	0.0788924	0.114943	0.0402299	0.0553814	0.0318704	0.0015674	0.101358	0.115987	0.19697	0.200104	0.167712	0.175549	-0.0454545	-0.0721003	-0.00888192
'CM (Amygdala) left'	0.170846	0.109718	0.129049	0.084117	0.537095	0.295716	0.41954	0.288924	-0.0632184	0.0229885	-0.0559039	0.0151515	0.384013	0.303553	0.0480669	0.0882968	0.0527691	0.128527	0.00104493	0.0804598	0.123302	0.0245559	0.0846395	-0.0240334	-0.030303	0.0689655	-0.0182863	0.0689655	0.0815047	0.157785	-0.122257	0.077325	-0.0114943	0.0924765	-0.0438871	0.0339603	-0.0491118	0.0360502	-0.00731452	0.0574713	-0.000522466	0.0747126	0.0365726	0.0512017	0.187043	0.0653083	-0.0585162	0.0579937	0.0031348
'CM (Amygdala) right'	0.209509	0.205852	0.163532	0.159352	0.487983	0.660397	0.490596	0.57001	-0.103971	-0.015674	-0.0924765	-0.0182863	0.496865	0.561651	0.0856844	0.168757	0.00365726	0.0491118	-0.045977	-0.00940439	0.0229885	0.039185	-0.00940439	-0.0125392	-0.161964	-0.0585162	-0.0464995	0.00940439	0.0334378	0.07628	-0.124347	-0.0104493	-0.0658307	-0.0161964	-0.176594	-0.0684431	-0.177638	-0.00470219	-0.159875	0.077325	-0.130094	-0.0130617	-0.0365726	0.0104493	0.110763	0.0308255	-0.101358	0.0485893	-0.0626959
'CM (Thalamus, centromedian Nucleus) left'	0.54232	0.511494	0.590387	0.543365	0.107106	0.125914	0.14629	0.15883	0.00835946	0.0924765	0.0543365	0.113898	0.092999	0.100313	0.26907	0.269592	0.117032	0.0977011	0.0736677	0.0893417	0.1186	0.114943	0.0569488	0.109195	0.0182863	0.00470219	0.0491118	0.0788924	0.0768025	0.204284	-0.0903866	0.0151515	-0.0287356	0.0365726	0.00261233	0.0710554	0.0109718	0.0689655	0.0276907	0.0684431	0.128527	0.164054	0.0966562	0.149948	0.212644	0.121212	-0.03814	-0.0240334	0.0151515
'CM (Thalamus, centromedian Nucleus) right'	0.416928	0.459248	0.480669	0.527691	-0.00261233	0.0809822	0.0428422	0.103448	-0.0250784	0.168757	0.0271682	0.187043	0.00940439	0.0376176	0.12278	0.138976	0.0888192	0.135319	0.039185	0.177116	-0.00261233	0.182863	-0.0799373	0.169801	0.03814	0.0799373	0.0250784	0.119645	0.140543	0.314002	-0.00365726	0.155172	0.085162	0.170324	0.0444096	0.142111	0.0193312	0.0846395	-0.0109718	0.0548589	0.104493	0.126437	0.201149	0.225183	0.125914	0.184953	-0.0945664	-0.00731452	-0.0339603
'Ch 123 (Basal Forebrain) left'	0.358412	0.322362	0.184953	0.219436	0.719436	0.666144	0.885057	0.805643	0.0386625	-0.0527691	0.0292581	-0.0470219	0.818182	0.77325	0.223093	0.281087	0.0741902	0.00679206	0.053814	-0.0464995	-0.0402299	0.138976	-0.0642633	0.0956113	-0.0360502	0.00470219	0.045977	-0.022466	0.0684431	0.0423197	0.0329154	0.0579937	0.0287356	0.0574713	-0.084117	-0.0564263	-0.124869	-0.07628	-0.099791	-0.0297806	-0.133751	-0.077325	0.0569488	0.0705329	0.022466	0.0992685	-0.0297806	-0.0700104	-0.0559039
'Ch 123 (Basal Forebrain) right'	0.356322	0.328631	0.193312	0.2372	0.66092	0.743469	0.800418	0.901776	0.0198537	-0.0433647	0.00940439	-0.0595611	0.793103	0.840125	0.214734	0.285266	0.0679206	0.00470219	0.0423197	-0.0475444	-0.0454545	0.109718	-0.0862069	0.0559039	-0.0590387	-0.00888192	0.0365726	-0.0151515	0.0736677	0.0350052	0.0182863	0.0256008	0.0266458	0.0397074	-0.107106	-0.0992685	-0.175026	-0.092999	-0.155172	-0.022466	-0.170324	-0.0971787	0.0172414	0.0350052	0.0444096	0.0888192	-0.0736677	-0.0553814	-0.0893417
'Ch 4 (Basal Forebrain) left'	0.239812	0.175549	0.165622	0.146813	0.613375	0.352142	0.50209	0.373563	-0.0318704	0.0219436	-0.0287356	0.00679206	0.462382	0.376698	0.102403	0.145768	0.0914316	0.103448	0.0376176	0.0741902	0.157785	0.0882968	0.119122	0.0355277	0.0114943	0.0835946	0.0214211	0.0522466	0.0898642	0.159875	-0.0804598	0.104493	0.0104493	0.11233	0.00104493	0.0475444	-0.0167189	0.0548589	0.00104493	0.0574713	0.00261233	0.0705329	0.0867294	0.0909091	0.215256	0.102926	-0.0428422	0.0475444	0.0135841
'Ch 4 (Basal Forebrain) right'	0.284222	0.286834	0.195402	0.227795	0.509404	0.751829	0.555904	0.657262	-0.0553814	-0.0193312	-0.0501567	-0.0177638	0.557994	0.636364	0.169801	0.248694	0.0282132	0.0161964	-0.0130617	-0.0214211	0.0245559	0.0710554	-0.0151515	0.0360502	-0.133229	-0.053814	-0.0188088	-0.0130617	0.0600836	0.0611285	-0.0788924	0.0120167	-0.0318704	-0.00731452	-0.150993	-0.0940439	-0.166667	-0.0438871	-0.139498	0.0350052	-0.133751	-0.0376176	-0.0256008	0.0151515	0.10815	0.0501567	-0.0778474	0.00417973	-0.0506792
'DG (Hippocampus) left'	0.270115	0.229885	0.251306	0.215778	0.243469	0.143156	0.193835	0.131139	0.0151515	-0.0438871	0.0444096	-0.0172414	0.164577	0.126959	0.218391	0.233542	0.099791	0.0282132	0.0700104	-0.0261233	0.218391	-0.0245559	0.169279	-0.00731452	0.0135841	-0.0135841	0.0454545	-0.0167189	0.0700104	0.0804598	-0.0626959	0.0177638	-0.0125392	0.0266458	0.0334378	0.0015674	0.0282132	0.0579937	0.0595611	0.0177638	0.099791	0.154127	0.045977	0.0323929	0.294671	-0.00365726	0.0282132	-0.0496343	0.0491118
'DG (Hippocampus) right'	0.161442	0.188088	0.216823	0.215778	0.0877743	0.188088	0.0757576	0.124869	-0.155172	0.092999	-0.12069	0.11442	0.0517241	0.103971	0.0250784	0.0788924	-0.0329154	0.0710554	-0.0815047	0.0961338	0.077325	0.0809822	0.0397074	0.0438871	-0.121212	-0.0261233	-0.102926	0.0376176	0.0532915	0.147335	-0.15883	0.0355277	-0.0574713	0.0120167	-0.104493	0.039185	-0.0721003	0.119645	-0.0950888	0.173459	0.0350052	0.12278	0.0376176	0.091954	0.178683	0.0956113	-0.169279	0.117555	-0.092999
'Frontal-I.1 (GapMap) left'	0.0104493	0.0161964	0.0114943	-0.0125392	0.129049	0.0517241	0.0835946	0.0167189	0.0261233	-0.0569488	-0.00522466	-0.0689655	0.0344828	-0.00208986	0.257576	0.245559	-0.0104493	-0.168757	0.0548589	-0.11442	0.451933	0.0198537	0.632706	0.11651	0.0569488	-0.0318704	-0.00835946	-0.129049	-0.0768025	-0.138454	-0.135319	-0.123824	-0.123824	-0.126437	0.11024	-0.0522466	0.210554	0.100313	0.218913	0.137409	0.151515	0.109718	-0.0318704	-0.0548589	0.312957	-0.0480669	0.156217	0.092999	0.143678
'Frontal-I.1 (GapMap) right'	0.22675	0.259666	0.193312	0.261233	-0.0809822	-0.0768025	-0.00208986	0.00208986	0.213166	0.109195	0.190178	0.104493	-0.0491118	-0.0595611	0.243992	0.248694	0.141066	-0.126959	0.191745	0.0653083	0.0799373	0.520376	0.0903866	0.669279	0.200104	0.0433647	0.149425	-0.125914	0.134274	0.00261233	0.185475	0.177116	0.143678	0.0804598	0.175026	0.00626959	0.18652	-0.113898	0.193835	-0.132184	0.07628	-0.0888192	0.0893417	0.0569488	0.00261233	0.380355	0.211599	-0.127482	0.179206
'Frontal-I.2 (GapMap) left'	0.102403	0.0882968	0.0553814	0.0846395	-0.142633	-0.143678	-0.0856844	-0.107628	0.179728	0.10815	0.111808	0.141066	-0.112853	-0.122257	0.333856	0.270637	0.0323929	-0.00783699	0.12069	0.0747126	-0.0203762	0.161964	0.0203762	0.195925	0.152038	0.0882968	0.0700104	0.0475444	0.0830721	0.0820272	0.0830721	0.085162	0.113375	0.0825496	0.19279	0.164054	0.333856	0.206897	0.376698	0.0956113	0.448276	0.38349	0.19697	0.27325	-0.039185	0.104493	0.209509	-0.0512017	0.145768
'Frontal-I.2 (GapMap) right'	0.104493	0.0893417	0.0668757	0.0971787	-0.18861	-0.156217	-0.120167	-0.113898	0.103448	0.19906	0.0470219	0.236155	-0.143156	-0.128527	0.315047	0.291536	-0.00208986	-0.0339603	0.0653083	0.136364	-0.00574713	0.133751	0.0172414	0.189655	0.109195	0.124869	-0.00626959	0.0496343	0.173981	0.153083	0.0893417	0.175026	0.19488	0.178683	0.133229	0.140021	0.2628	0.200627	0.242947	0.12278	0.380355	0.356322	0.191745	0.245037	0.00365726	0.0846395	0.0611285	-0.0376176	0.0297806
'Frontal-II (GapMap) left'	0.0292581	0.0412748	0.0428422	0.0501567	-0.00783699	-0.0903866	-0.045977	-0.100313	0.452456	-0.0506792	0.417973	-0.0355277	-0.0689655	-0.119122	0.153083	0.0950888	0.384535	-0.023511	0.461338	-0.0256008	0.536573	0.15256	0.512539	0.177116	0.27325	-0.0245559	0.419018	-0.0559039	-0.0120167	-0.0966562	0.0987461	-0.105016	-0.0276907	-0.141066	0.258621	-0.0188088	0.300418	0.0386625	0.41954	-0.084117	0.157785	0.045977	0.0506792	-0.023511	0.393417	0.121212	0.604493	-0.0438871	0.795716
'Frontal-II (GapMap) right'	0.0977011	0.103448	0.113375	0.0924765	0.0992685	0.0961338	0.0809822	0.0872518	-0.160397	0.249739	-0.181296	0.149948	0.0663532	0.0799373	0.14838	0.19488	-0.105016	0.239289	-0.122257	0.266458	0.124347	0.208464	0.165099	0.262278	-0.0512017	0.155695	-0.103971	0.268548	-0.0658307	0.015674	-0.192268	-0.0344828	-0.132706	-0.0256008	0.0229885	0.10815	0.105538	0.261755	0.0971787	0.439916	0.143678	0.215778	0.045977	0.092999	0.103448	0.175026	0.0031348	0.472832	-0.0637409
'Frontal-to-Occipital (GapMap) left'	0.334378	0.34117	0.374086	0.365726	0.0015674	0.0214211	0.014629	0.0292581	0.121212	-0.0350052	0.147335	-0.015674	-0.0229885	-0.00626959	0.408046	0.361546	0.191223	-0.084117	0.173981	-0.0308255	0.259666	0.07628	0.19279	0.133229	0.157262	0.0120167	0.140021	-0.125914	0.304598	0.213689	0.0590387	0.0768025	0.140543	0.114943	0.175026	0.0397074	0.180251	0.0888192	0.206374	0.0120167	0.211076	0.164054	0.150993	0.126959	0.310867	0.0658307	0.084117	-0.0950888	0.0642633
'Frontal-to-Occipital (GapMap) right'	0.276385	0.282132	0.33908	0.334901	-0.0104493	-0.0219436	-0.0256008	-0.0350052	0.023511	0.014629	0.0360502	0.0903866	-0.0747126	-0.0820272	0.332288	0.295193	0.0653083	-0.0271682	0.0668757	0.0407524	0.205852	0.0736677	0.204807	0.142111	0.0543365	0.030303	0.0161964	-0.091954	0.131661	0.266458	-0.0585162	0.165099	0.0407524	0.124869	0.108673	0.0768025	0.176594	0.130094	0.182863	0.0898642	0.212644	0.180251	0.0564263	0.122257	0.213166	0.0527691	0.0470219	-0.0308255	0.0250784
'Frontal-to-Temporal-I (GapMap) left'	0.102403	0.0590387	0.0700104	0.0177638	0.268025	0.146813	0.190178	0.112853	0.00522466	-0.00783699	-0.0271682	-0.0167189	0.138976	0.109718	0.195925	0.241379	-0.0104493	-0.132184	0.0370951	-0.0548589	0.478056	0.0564263	0.5721	0.121735	0.00574713	-0.0245559	-0.0282132	-0.115465	-0.0569488	-0.0653083	-0.153083	-0.0757576	-0.117555	-0.0961338	0.023511	-0.0282132	0.102926	0.0982236	0.119645	0.0705329	0.0752351	0.0835946	0.00679206	-0.0412748	0.370428	0.0240334	0.10815	0.0543365	0.183386
'Frontal-to-Temporal-I (GapMap) right'	0.135841	0.179206	0.101358	0.143156	0.204284	0.209509	0.201672	0.211076	0.178683	0.0329154	0.14629	0.0250784	0.157785	0.149425	0.131139	0.147335	0.0992685	-0.0914316	0.149948	-0.0214211	0.144723	0.386625	0.133229	0.41954	0.0360502	-0.0820272	0.138976	-0.11024	-0.0485893	-0.179206	0.023511	-0.0423197	-0.0872518	-0.15256	0.0423197	-0.149425	0.084117	-0.122257	0.123824	-0.0673981	-0.0553814	-0.153605	-0.171891	-0.184431	0.0872518	0.263323	0.249216	0.0292581	0.224138
'Frontal-to-Temporal-II (GapMap) left'	0.282654	0.22884	0.227273	0.19697	0.480669	0.30721	0.377743	0.285789	0.00574713	-0.0752351	0.0203762	-0.0768025	0.364159	0.302508	0.222571	0.2628	0.0820272	0	0.0553814	-0.0491118	0.265413	0.0203762	0.215256	0.0208986	0.00104493	-0.0261233	0.0276907	-0.0721003	0.0668757	0.0543365	-0.0888192	-0.014629	-0.0323929	-0.00261233	0.0188088	-0.0412748	0.0376176	0.0454545	0.0710554	0.00522466	0.0506792	0.0830721	0.0365726	0.00104493	0.317659	0.0318704	0.00940439	-0.022466	0.0491118
'Frontal-to-Temporal-II (GapMap) right'	0.257053	0.27116	0.263323	0.261233	0.405956	0.532393	0.364681	0.443051	-0.109718	-0.00679206	-0.0741902	-0.014629	0.38558	0.436782	0.170846	0.222571	0.0438871	0.0663532	-0.0276907	0.0329154	0.208464	0.0501567	0.141588	0.0339603	-0.0872518	-0.0151515	-0.0292581	-0.0120167	0.084117	0.135319	-0.162487	-0.0318704	-0.0632184	-0.0188088	-0.069488	-0.0376176	-0.0882968	0.0512017	-0.0768025	0.12278	-0.0731452	0.0135841	-0.022466	0.0141066	0.304598	0.0553814	-0.11442	0.115987	-0.0715778
'FuCd (Ventral Striatum, Fundus of Caudate Nucleus) left'	0.318182	0.278997	0.19906	0.183386	0.776385	0.532915	0.775862	0.628527	0.0454545	-0.0470219	0.03814	-0.0600836	0.720481	0.612853	0.301985	0.328631	0.0726228	0.0438871	0.0626959	-0.0229885	0.113898	0.12069	0.101358	0.113898	-0.0219436	0.0229885	0.0454545	-0.0250784	0.00626959	-0.00731452	-0.0365726	0.0261233	-0.0522466	0.0151515	-0.0177638	-0.039185	-0.0240334	-0.0182863	0.0125392	0	-0.0600836	-0.0256008	0.0188088	0.0355277	0.119122	0.084117	0.0397074	0.000522466	0.00940439
'FuCd (Ventral Striatum, Fundus of Caudate Nucleus) right'	0.376698	0.38349	0.243992	0.27534	0.513062	0.753396	0.614943	0.742424	-0.0423197	-0.0752351	-0.0412748	-0.099791	0.605538	0.691223	0.355277	0.441484	-0.00470219	-0.0240334	-0.0208986	-0.0888192	0.0574713	0.0506792	0.0512017	0.0647858	-0.135841	-0.0731452	-0.0412748	-0.0689655	0.00104493	-0.0585162	-0.106583	-0.0752351	-0.0961338	-0.0684431	-0.14629	-0.169801	-0.15883	-0.119645	-0.113898	-0.0282132	-0.177116	-0.1186	-0.0950888	-0.0710554	0.109718	0.022466	-0.0595611	-0.022466	-0.0700104
'FuP (Ventral Striatum, Fundus of Putamen) left'	0.147335	0.106061	0.0700104	0.0668757	0.701672	0.373563	0.549634	0.414838	-0.0271682	-0.0203762	-0.031348	-0.0543365	0.521421	0.427377	0.0872518	0.131661	0.0689655	0.0350052	0.039185	0.0130617	0.19906	0.0689655	0.165622	0.022466	-0.000522466	0.0590387	0.0229885	-0.0214211	0.0579937	0.0872518	-0.0757576	0.0788924	0.00261233	0.0877743	0.000522466	0.00522466	-0.0256008	0.0240334	0.00261233	0.00888192	-0.0417973	0.0167189	0.0506792	0.0329154	0.216823	0.0877743	-0.0214211	0.031348	0.0370951
'FuP (Ventral Striatum, Fundus of Putamen) right'	0.245559	0.282654	0.182863	0.214211	0.501045	0.712121	0.53396	0.639498	-0.0344828	-0.085162	-0.0344828	-0.0867294	0.527691	0.590387	0.228318	0.285266	0.0104493	-0.0559039	-0.0015674	-0.0935214	0.125914	0.100313	0.115465	0.099791	-0.1186	-0.109195	-0.00835946	-0.0966562	-0.0193312	-0.0684431	-0.102926	-0.0830721	-0.12278	-0.115987	-0.11233	-0.165099	-0.111285	-0.102403	-0.0548589	0.000522466	-0.15674	-0.126437	-0.146813	-0.115465	0.136364	0.0721003	-0.000522466	0.0250784	0.0109718
'HATA (Hippocampus) left'	0.211076	0.162487	0.140021	0.136886	0.412226	0.268025	0.321839	0.229885	-0.14838	-0.0141066	-0.119122	0.0292581	0.310345	0.248694	0.0862069	0.109718	-0.0365726	0.11024	-0.0799373	0.0402299	0.129049	-0.015674	0.113375	-0.0203762	-0.11024	0.00783699	-0.113898	0.0684431	0.0161964	0.11651	-0.182341	0.0464995	-0.0590387	0.0480669	-0.11024	0.0031348	-0.0642633	0.0752351	-0.0600836	0.141588	0	0.0992685	0.0109718	0.0517241	0.185475	-0.0114943	-0.106061	0.0961338	-0.0559039
'HATA (Hippocampus) right'	0.0956113	0.0741902	0.0370951	0.0433647	0.340648	0.429467	0.346395	0.377743	-0.166667	0.0512017	-0.158307	0.0684431	0.393417	0.432079	-0.0114943	0.0778474	-0.0736677	0.125392	-0.129572	0.0574713	-0.0721003	0.0339603	-0.102403	-0.0543365	-0.221526	-0.0282132	-0.121735	0.118077	0.0710554	0.15256	-0.129572	0.00522466	-0.0271682	0.0370951	-0.245559	-0.023511	-0.220481	0.0370951	-0.220481	0.124347	-0.0809822	0.0726228	0.07628	0.136886	0.0208986	0.0527691	-0.191223	0.0673981	-0.130617
'IF (Amygdala) left'	0.092999	0.0350052	0.0564263	0.014629	0.529258	0.310867	0.393939	0.276907	-0.0794148	-0.0256008	-0.0835946	-0.0397074	0.373041	0.304075	0.0329154	0.0825496	0.0031348	0.0444096	-0.0297806	0.00470219	0.128004	-0.0355277	0.101881	-0.0590387	-0.0862069	-0.000522466	-0.0532915	-0.00261233	0.0245559	0.0757576	-0.135319	0.0141066	-0.0569488	0.0167189	-0.085162	-0.0355277	-0.0611285	0.00626959	-0.0109718	0.0276907	-0.030303	0.0501567	-0.0464995	-0.0329154	0.165622	-0.00940439	-0.0475444	0.030303	0.023511
'IF (Amygdala) right'	0.0794148	0.0778474	0.0815047	0.0428422	0.447753	0.543887	0.411703	0.46813	-0.126437	-0.0370951	-0.108673	-0.0522466	0.434692	0.490073	0.00470219	0.0710554	0.0114943	0.0726228	-0.0600836	-0.000522466	0.0454545	0.0031348	-0.00679206	-0.0653083	-0.171891	-0.0506792	-0.0271682	0.0193312	0.0182863	0.0600836	-0.136364	-0.0663532	-0.0977011	-0.0741902	-0.156217	-0.0501567	-0.159352	0.0407524	-0.139498	0.142633	-0.115987	0.00626959	-0.0778474	-0.0266458	0.126959	0.0125392	-0.0903866	0.14629	-0.0715778
'LB (Amygdala) left'	0.0815047	0.0266458	0.0470219	0.00417973	0.463427	0.314002	0.339603	0.253918	-0.114943	-0.0788924	-0.109718	-0.0647858	0.338558	0.286311	0.0182863	0.0512017	-0.0501567	0.0433647	-0.0768025	-0.0444096	0.069488	-0.0961338	0.0517241	-0.115465	-0.142633	-0.0360502	-0.105538	-0.0130617	-0.0161964	0.0632184	-0.159352	-0.00365726	-0.0778474	-0.00104493	-0.132184	-0.0585162	-0.103971	-0.0323929	-0.0705329	0.0151515	-0.0710554	0.0177638	-0.100836	-0.0705329	0.124869	-0.0668757	-0.085162	0.0198537	-0.0266458
'LB (Amygdala) right'	0.0407524	0.00888192	0.0438871	-0.015674	0.395507	0.489551	0.358412	0.399164	-0.180773	-0.053814	-0.15465	-0.0491118	0.38558	0.430512	-0.0214211	0.0397074	-0.0470219	0.0914316	-0.124869	-0.0130617	0.0182863	-0.0689655	-0.0151515	-0.141588	-0.235632	-0.0747126	-0.0815047	0.0339603	-0.0287356	0.0433647	-0.201149	-0.102926	-0.152038	-0.0898642	-0.204284	-0.0271682	-0.178161	0.0815047	-0.171891	0.172936	-0.0992685	0.0407524	-0.0673981	-0.000522466	0.11233	-0.0532915	-0.140543	0.168234	-0.125914
'LD (Thalamus, lateral dorsal Nucleus) left'	0.530303	0.516196	0.702717	0.587774	0.0208986	0.0867294	0.0402299	0.0935214	-0.0245559	0.0626959	0.0370951	0.0559039	-0.00365726	0.0350052	0.286311	0.268025	0.129049	0.0835946	0.0532915	0.0846395	0.143156	0.0788924	0.0689655	0.0846395	0.00626959	-0.00208986	0.0600836	0.0334378	0.092999	0.214211	-0.0950888	-0.0438871	-0.061651	-0.0120167	0.0501567	0.0903866	0.0261233	0.11442	0.0397074	0.0721003	0.107106	0.144723	0.103448	0.110763	0.246604	0.11442	-0.0428422	0.0141066	0.00417973
'LD (Thalamus, lateral dorsal Nucleus) right'	0.50627	0.54232	0.670324	0.653605	-0.00104493	0.0595611	0.0318704	0.099791	-0.0256008	0.0721003	0.0245559	0.0893417	-0.00470219	0.023511	0.22884	0.221003	0.099791	0.0888192	0.0407524	0.101358	0.0564263	0.133229	-0.0229885	0.143156	0.0334378	0.0355277	0.0329154	0.0386625	0.0950888	0.31348	-0.0208986	0.0898642	0.0282132	0.107106	0.0606061	0.135319	0.0365726	0.0663532	0.0292581	0.0114943	0.123824	0.143678	0.178683	0.204807	0.179728	0.150993	-0.0626959	-0.0726228	-0.0250784
'LP (Thalamus, lateral posterior Nucleus) left'	0.46395	0.434169	0.563218	0.456635	0.0778474	0.0914316	0.0815047	0.103448	0.00522466	0.0287356	0.0647858	0.0208986	0.0480669	0.0647858	0.306688	0.288401	0.16092	0.0579937	0.0788924	0.023511	0.187565	0.0595611	0.105016	0.0632184	0.0193312	-0.0402299	0.0888192	0.00992685	0.125914	0.138454	-0.0872518	-0.0830721	-0.0475444	-0.0376176	0.0642633	0.0344828	0.0287356	0.117032	0.0464995	0.0673981	0.108673	0.14629	0.0548589	0.0632184	0.298328	0.0940439	-0.0360502	-0.00417973	0.0015674
'LP (Thalamus, lateral posterior Nucleus) right'	0.367294	0.407524	0.517764	0.514629	-0.0480669	0.00208986	-0.03814	0.0172414	-0.0360502	0.102403	0.0214211	0.136364	-0.0579937	-0.0402299	0.111808	0.115465	0.0966562	0.155695	0.0355277	0.159875	0.0417973	0.0914316	-0.0501567	0.0700104	0.0417973	0.0741902	0.0287356	0.0752351	0.155695	0.396029	0.0344828	0.170324	0.0992685	0.1907	0.0626959	0.12278	-0.00940439	0.0287356	-0.015674	-0.0365726	0.0747126	0.0977011	0.198537	0.171369	0.172414	0.153083	-0.0909091	-0.105016	-0.0219436
'Li (Thalamus, limitans Nucleus) left'	0.464472	0.453501	0.524033	0.498955	0.0689655	0.114943	0.102926	0.134274	-0.0203762	0.0700104	0.0182863	0.100836	0.0559039	0.0768025	0.241379	0.241902	0.0820272	0.0877743	0.0376176	0.0679206	0.109718	0.0715778	0.0522466	0.0700104	-0.00835946	-0.0250784	0.0182863	0.0637409	0.0710554	0.201672	-0.117032	0.00940439	-0.0522466	0.0214211	-0.00940439	0.039185	0.00104493	0.0611285	0.014629	0.0731452	0.12069	0.155172	0.0522466	0.107628	0.222571	0.0799373	-0.0647858	-0.0256008	-0.00731452
'Li (Thalamus, limitans Nucleus) right'	0.289969	0.324974	0.367294	0.394462	-0.0292581	0.0397074	-0.0120167	0.0412748	-0.0726228	0.191223	-0.0297806	0.226228	-0.0287356	-0.00574713	0.0689655	0.0914316	0.0454545	0.180773	-0.00835946	0.218391	0.0365726	0.0987461	-0.0208986	0.0804598	-0.00208986	0.0971787	-0.0182863	0.170324	0.122257	0.329154	-0.0522466	0.15674	0.0752351	0.18652	0.00104493	0.133229	-0.0208986	0.0830721	-0.0689655	0.0961338	0.0893417	0.138454	0.170324	0.184953	0.16092	0.130094	-0.151515	0.023511	-0.0898642
'MD (Thalamus, mediodorsal Nucleus) left'	0.624347	0.597701	0.727795	0.653605	0.0721003	0.113898	0.10815	0.149948	0.0318704	0.0846395	0.0809822	0.0924765	0.0548589	0.0809822	0.30512	0.288924	0.146813	0.092999	0.0992685	0.091954	0.131661	0.140543	0.0470219	0.15465	0.0522466	0.00835946	0.085162	0.0491118	0.0856844	0.218391	-0.0689655	-0.00835946	-0.0292581	0.0161964	0.0637409	0.0893417	0.0491118	0.0924765	0.0815047	0.0501567	0.126959	0.135319	0.121212	0.137931	0.22675	0.142633	0.00940439	-0.0120167	0.0449321
'MD (Thalamus, mediodorsal Nucleus) right'	0.552247	0.585162	0.669279	0.676594	0.0188088	0.0950888	0.0621735	0.133229	0.00365726	0.0856844	0.0548589	0.105016	0.0151515	0.0475444	0.238245	0.224138	0.119645	0.07628	0.0689655	0.0971787	0.0491118	0.164577	-0.0386625	0.168234	0.0553814	0.0323929	0.0548589	0.0407524	0.102403	0.286311	-0.015674	0.0794148	0.0334378	0.100836	0.07628	0.12069	0.0428422	0.0632184	0.0407524	0.00940439	0.119645	0.131139	0.178683	0.191223	0.171369	0.161442	-0.0376176	-0.0632184	-0.00417973
'MF (Amygdala) left'	0.159875	0.102926	0.113898	0.0835946	0.475967	0.2628	0.354232	0.234065	-0.114943	0.000522466	-0.0992685	0.015674	0.329154	0.246604	0.0329154	0.061651	0.00835946	0.134274	-0.0517241	0.0590387	0.1186	-0.00417973	0.0903866	-0.0412748	-0.0768025	0.039185	-0.0679206	0.0747126	0.0444096	0.136364	-0.158307	0.0517241	-0.0475444	0.0668757	-0.0726228	0.0261233	-0.0590387	0.0637409	-0.0339603	0.11024	0.00522466	0.0961338	0.0120167	0.0433647	0.183386	0.0334378	-0.0893417	0.0909091	-0.0329154
'MF (Amygdala) right'	0.168234	0.142633	0.0971787	0.0950888	0.433124	0.591954	0.444096	0.510972	-0.15465	0.0130617	-0.141066	0.0323929	0.473354	0.53187	0.0454545	0.136886	-0.0522466	0.0893417	-0.11024	0.0266458	-0.0642633	0.0261233	-0.0935214	-0.0569488	-0.209509	-0.0433647	-0.104493	0.0590387	0.053814	0.12069	-0.126959	0.0141066	-0.039185	0.0282132	-0.234587	-0.0449321	-0.231452	0.00417973	-0.223093	0.0987461	-0.119122	0.0198537	0.0276907	0.085162	0.0370951	0.0271682	-0.176071	0.0532915	-0.124869
'MV (Thalamus, medioventral Nucleus) left'	0.715256	0.646813	0.57628	0.598224	0.277952	0.334378	0.408046	0.41745	0.0412748	0.105538	0.0684431	0.123824	0.358934	0.350575	0.38558	0.408046	0.103971	0.0731452	0.0825496	0.0950888	0.030303	0.215778	0.0031348	0.215256	0.0585162	0.111808	0.0464995	0.0543365	0.126437	0.213166	-0.00940439	0.115987	0.0815047	0.148903	0.00731452	0.0747126	0.0031348	0.0360502	0.0104493	0.0208986	0.0454545	0.0736677	0.184953	0.222571	0.0888192	0.170846	-0.0334378	-0.0653083	-0.0198537
'MV (Thalamus, medioventral Nucleus) right'	0.713166	0.6907	0.57628	0.638976	0.267503	0.359457	0.377743	0.437304	0.00679206	0.091954	0.0444096	0.0977011	0.338036	0.363114	0.371996	0.399687	0.0987461	0.0553814	0.0595611	0.07628	0.0031348	0.214734	-0.0449321	0.215256	0.0323929	0.077325	0.0308255	0.0428422	0.128527	0.207941	-0.0104493	0.121212	0.0867294	0.150993	-0.00731452	0.0548589	-0.031348	0.0245559	-0.031348	0.0240334	0.0130617	0.0600836	0.172414	0.201672	0.0825496	0.169801	-0.07628	-0.0611285	-0.061651
'NRm (Midbrain, Nucleus Ruber, magnocellular part) left'	0.303553	0.285266	0.243992	0.294148	0.121212	0.14838	0.140543	0.141588	-0.0653083	0.120167	-0.0360502	0.183386	0.125914	0.12069	0.125392	0.163532	0.0015674	0.130617	-0.0188088	0.149425	0.0491118	0.0621735	0.0240334	0.0574713	-0.0229885	0.0992685	-0.0621735	0.141066	0.136886	0.306165	-0.0553814	0.206897	0.114943	0.222048	-0.0585162	0.121735	-0.0376176	0.0715778	-0.0721003	0.110763	0.0809822	0.144723	0.190178	0.231975	0.14629	0.0485893	-0.122257	0.00992685	-0.0679206
'NRm (Midbrain, Nucleus Ruber, magnocellular part) right'	0.251829	0.242947	0.195402	0.253918	0.0600836	0.103971	0.0710554	0.0950888	-0.0501567	0.193835	-0.0229885	0.248694	0.0637409	0.0783699	0.0632184	0.115987	0.00208986	0.135319	-0.00783699	0.18861	0.0266458	0.0909091	-0.00365726	0.084117	-0.000522466	0.1186	-0.045977	0.163532	0.148903	0.286834	-0.0287356	0.231452	0.137409	0.2372	-0.0350052	0.126437	-0.0329154	0.0741902	-0.0924765	0.11651	0.0658307	0.131661	0.184431	0.209509	0.11233	0.0679206	-0.145768	0.0407524	-0.0663532
'NRp (Midbrain, Nucleus Ruber, parvocellular part) left'	0.380355	0.366249	0.328109	0.368861	0.177116	0.216823	0.215256	0.220481	-0.0752351	0.0977011	-0.0386625	0.149425	0.194357	0.188088	0.187565	0.206897	0.00626959	0.119645	-0.0193312	0.12278	0.0673981	0.0992685	0.0412748	0.0914316	-0.03814	0.0600836	-0.0658307	0.119645	0.102926	0.27325	-0.0799373	0.147858	0.0559039	0.157785	-0.0757576	0.0825496	-0.0464995	0.0491118	-0.069488	0.0935214	0.0637409	0.117032	0.159352	0.223093	0.165622	0.0731452	-0.1186	-0.00208986	-0.0579937
'NRp (Midbrain, Nucleus Ruber, parvocellular part) right'	0.296761	0.307732	0.252874	0.31139	0.117555	0.191745	0.144201	0.177638	-0.0783699	0.134274	-0.0428422	0.173459	0.134796	0.15256	0.0914316	0.128527	0.0125392	0.131139	-0.0214211	0.143678	0.0423197	0.105538	0.000522466	0.0945664	-0.0444096	0.0642633	-0.0553814	0.154127	0.115465	0.27116	-0.0642633	0.165622	0.0893417	0.180773	-0.0726228	0.0940439	-0.0517241	0.0658307	-0.0935214	0.111285	0.0480669	0.111808	0.159352	0.204284	0.133229	0.0783699	-0.130094	0.0428422	-0.0590387
'Ndentd (Cerebellum, Dorsal Dentate Nucleus) left'	0.106583	0.100836	0.0574713	0.117032	0.0297806	0.039185	0.0344828	0.0397074	0.0250784	0.0788924	0.00626959	0.130617	0.0522466	0.0261233	0.135319	0.141066	-0.0700104	0.03814	-0.0182863	0.0653083	0.0130617	0.113898	0.0464995	0.130094	-0.00992685	0.0945664	-0.0700104	-0.0276907	0.00888192	0.0924765	-0.023511	0.11442	0.0579937	0.103448	-0.0527691	-0.0125392	-0.00679206	-0.122257	-0.0015674	-0.0632184	-0.0271682	-0.0647858	0.0370951	0.0642633	-0.0506792	0.0407524	0.0161964	-0.0741902	-0.00365726
'Ndentd (Cerebellum, Dorsal Dentate Nucleus) right'	0.0945664	0.101358	0.0611285	0.12278	0.0198537	-0.0323929	0.00470219	-0.0130617	0.0632184	0.218391	0.0350052	0.265935	-0.00365726	-0.0276907	0.138976	0.161442	-0.000522466	0.100313	0.0512017	0.219436	0.0888192	0.175026	0.102403	0.196447	0.077325	0.153605	-0.00992685	0.0229885	0.0783699	0.132706	0.0553814	0.286311	0.138976	0.217868	0.0323929	0.00679206	0.00835946	-0.119645	0.0292581	-0.0950888	-0.00574713	-0.0506792	0.109718	0.0731452	0.0564263	0.159352	0.0208986	-0.0903866	0.0647858
'Ndentv (Cerebellum, Ventral Dentate Nucleus) left'	0.124347	0.129049	0.0846395	0.153605	-0.0161964	-0.0548589	-0.0031348	-0.0188088	0.031348	0.105016	0.0114943	0.16092	-0.0177638	-0.0501567	0.140543	0.124347	-0.0407524	0.0454545	0.000522466	0.0987461	0.0360502	0.141066	0.0496343	0.160397	0.0402299	0.115465	-0.0438871	-0.022466	0.0559039	0.130094	0.0433647	0.203239	0.115465	0.173459	0.0015674	0.00104493	0.0109718	-0.147335	0.0266458	-0.117555	-0.0104493	-0.0491118	0.0736677	0.0903866	-0.00574713	0.107628	0.0120167	-0.143156	0.022466
'Ndentv (Cerebellum, Ventral Dentate Nucleus) right'	0.12069	0.130617	0.084117	0.152038	-0.0114943	-0.0574713	-0.0141066	-0.022466	0.0402299	0.245559	0.0214211	0.286834	-0.0318704	-0.0485893	0.142111	0.148903	-0.00470219	0.113898	0.0355277	0.236155	0.0741902	0.173981	0.0626959	0.180773	0.0700104	0.159875	-0.0151515	0.0543365	0.0877743	0.142111	0.0700104	0.308255	0.147335	0.231452	0.0428422	0.023511	-0.0031348	-0.105016	0.0167189	-0.102403	0.00470219	-0.0256008	0.113898	0.0971787	0.0543365	0.172936	-0.00626959	-0.105016	0.0543365
'Nfast (Cerebellum, Fastigial Nucleus) left'	0.152038	0.164054	0.11442	0.19279	-0.0282132	-0.0794148	-0.022466	-0.0287356	0.0506792	0.205852	0.0339603	0.26489	-0.03814	-0.0684431	0.134796	0.10815	-0.0109718	0.110763	0.030303	0.196447	-0.00835946	0.132184	-0.00417973	0.109718	0.0585162	0.15883	-0.0214211	0.0532915	0.092999	0.155695	0.105538	0.259143	0.165099	0.231452	0.015674	0.0339603	-0.0135841	-0.11651	0.00940439	-0.112853	0.00679206	-0.0130617	0.0856844	0.102403	-0.0177638	0.138454	-0.00626959	-0.137409	0.0449321
'Nfast (Cerebellum, Fastigial Nucleus) right'	0.148903	0.163009	0.113375	0.185475	-0.00940439	-0.0700104	-0.00261233	-0.0161964	0.0673981	0.244514	0.0506792	0.304598	-0.0266458	-0.0559039	0.14838	0.124869	-0.0015674	0.109718	0.0480669	0.227795	0.00417973	0.170846	0.00417973	0.142111	0.0626959	0.168234	-0.0015674	0.0637409	0.0846395	0.137931	0.0961338	0.283177	0.15883	0.231452	0.0282132	0.0464995	0.00417973	-0.0966562	0.0292581	-0.0909091	0.0266458	-0.000522466	0.0867294	0.101358	-0.00522466	0.178161	0	-0.1186	0.0585162
'Ninterp (Cerebellum, Interposed Nucleus) left'	0.139498	0.151515	0.099791	0.173981	-0.0104493	-0.0721003	-0.0109718	-0.0256008	0.0370951	0.14838	0.0245559	0.204284	-0.0161964	-0.0621735	0.128527	0.102926	-0.0182863	0.0846395	0.0188088	0.145246	0.0219436	0.133229	0.0219436	0.129572	0.0532915	0.134796	-0.0297806	0.0125392	0.0867294	0.149425	0.0909091	0.240334	0.153605	0.209509	0.00626959	0.000522466	-0.0198537	-0.154127	0.0031348	-0.141066	-0.0151515	-0.0517241	0.0992685	0.0971787	0.00417973	0.128004	0.00522466	-0.169801	0.0407524
'Ninterp (Cerebellum, Interposed Nucleus) right'	0.133751	0.141588	0.0867294	0.159875	0.0015674	-0.053814	0.00522466	-0.00626959	0.0606061	0.233542	0.0397074	0.287356	-0.014629	-0.0365726	0.132184	0.123302	-0.0125392	0.107106	0.0339603	0.221003	0.0120167	0.189133	0.00679206	0.163532	0.0663532	0.156217	-0.0135841	0.0464995	0.084117	0.137409	0.0945664	0.299373	0.153083	0.22675	0.0287356	0.030303	-0.00888192	-0.122257	0.0120167	-0.12278	0.00208986	-0.0292581	0.106061	0.099791	-0.00992685	0.190178	0.00261233	-0.141066	0.0506792
'PUa (Thalamus, anterior pulvinar) left'	0.520376	0.490596	0.577847	0.512017	0.0924765	0.0809822	0.109718	0.118077	0.0323929	0.0475444	0.0825496	0.0449321	0.0574713	0.0700104	0.294148	0.276907	0.163009	0.0632184	0.102926	0.0433647	0.167712	0.0909091	0.0872518	0.0903866	0.0454545	-0.0276907	0.0950888	0.0287356	0.111285	0.145768	-0.0642633	-0.022466	-0.022466	-0.0031348	0.0632184	0.0491118	0.0245559	0.0867294	0.0485893	0.0412748	0.120167	0.149425	0.0726228	0.0903866	0.27534	0.114943	-0.0161964	-0.0261233	0.0276907
'PUa (Thalamus, anterior pulvinar) right'	0.374608	0.423197	0.503135	0.520899	-0.0501567	0.0177638	-0.0245559	0.0412748	-0.0182863	0.15047	0.0360502	0.169801	-0.0559039	-0.0256008	0.108673	0.117555	0.10815	0.133751	0.0512017	0.178683	0.0188088	0.144723	-0.0543365	0.125392	0.0532915	0.0898642	0.0444096	0.107628	0.15674	0.356322	0.0198537	0.14629	0.091954	0.178161	0.0804598	0.165622	0.0376176	0.0893417	0.0167189	0.0292581	0.121735	0.138454	0.215256	0.208986	0.147335	0.178161	-0.0783699	-0.0203762	-0.030303
'PUi (Thalamus, inferior pulvinar) left'	0.436259	0.382445	0.408046	0.374608	0.149425	0.077325	0.160397	0.115465	0.053814	0.0491118	0.0799373	0.0799373	0.0956113	0.084117	0.3093	0.314002	0.11233	0.0783699	0.0867294	0.0438871	0.165099	0.0402299	0.111808	0.0438871	0.0428422	0.0188088	0.0590387	0.0386625	0.109718	0.111808	-0.0564263	0.0261233	0.015674	0.0642633	0.0407524	0.0360502	0.045977	0.0768025	0.0721003	0.0271682	0.148903	0.182341	0.0940439	0.108673	0.2372	0.0579937	-0.00208986	-0.0579937	0.0417973
'PUi (Thalamus, inferior pulvinar) right'	0.257576	0.30303	0.322362	0.35162	-0.091954	0.0240334	-0.0485893	0.0287356	-0.105016	0.219436	-0.0527691	0.254441	-0.069488	-0.023511	0.0480669	0.084117	0.00783699	0.118077	-0.0438871	0.207941	-0.0177638	0.129049	-0.0710554	0.103448	-0.0240334	0.102403	-0.0590387	0.115987	0.14838	0.273772	-0.0198537	0.180773	0.101358	0.183386	-0.0188088	0.135319	-0.0323929	0.106061	-0.102403	0.123302	0.084117	0.154127	0.14838	0.197492	0.109718	0.146813	-0.205852	0.0256008	-0.118077
'PUl (Thalamus, lateral pulvinar) left'	0.446708	0.413793	0.466562	0.408046	0.120167	0.0909091	0.135319	0.139498	0.0559039	0.0114943	0.0903866	0.0130617	0.0893417	0.0966562	0.352142	0.334901	0.159352	0.0365726	0.106583	-0.00104493	0.200627	0.0433647	0.132706	0.0491118	0.0585162	-0.031348	0.0987461	-0.00835946	0.130617	0.0909091	-0.0522466	-0.045977	-0.00104493	-0.000522466	0.0804598	0.00888192	0.0365726	0.0914316	0.0595611	0.0376176	0.12278	0.157262	0.0689655	0.0637409	0.310345	0.0673981	-0.015674	-0.0579937	0.00940439
'PUl (Thalamus, lateral pulvinar) right'	0.304075	0.350575	0.412748	0.428422	-0.0830721	0.00888192	-0.0553814	0.0219436	-0.0867294	0.176071	-0.0282132	0.199582	-0.0700104	-0.0250784	0.0809822	0.100313	0.0658307	0.144723	-0.00679206	0.207419	0.0360502	0.092999	-0.0496343	0.0726228	-0.00365726	0.107106	-0.0125392	0.109195	0.182341	0.327586	0.0182863	0.150993	0.10815	0.176594	0.0182863	0.127482	-0.0287356	0.0940439	-0.0517241	0.0559039	0.07628	0.133751	0.138454	0.152038	0.167712	0.157785	-0.156217	-0.0114943	-0.0726228
'PUm (Thalamus, medial pulvinar) left'	0.449321	0.433124	0.514107	0.46813	0.0882968	0.0914316	0.0877743	0.113898	0.0355277	0.0161964	0.0731452	0.014629	0.0501567	0.0700104	0.301463	0.285266	0.159875	0.0475444	0.0966562	0.0120167	0.204284	0.0470219	0.12069	0.0527691	0.039185	-0.0506792	0.0909091	-0.00888192	0.121735	0.134274	-0.0715778	-0.0454545	-0.0256008	-0.0240334	0.0747126	0.0114943	0.03814	0.0867294	0.0600836	0.0329154	0.124347	0.149425	0.0423197	0.0485893	0.324451	0.0783699	-0.0161964	-0.0376176	0.00992685
'PUm (Thalamus, medial pulvinar) right'	0.264368	0.296238	0.408568	0.38767	-0.0663532	-0.0203762	-0.0856844	-0.0219436	-0.0626959	0.169801	-0.014629	0.200627	-0.0992685	-0.0710554	0.0548589	0.0679206	0.0846395	0.173981	0.0120167	0.216823	0.0517241	0.0700104	-0.0193312	0.0485893	0.0245559	0.106061	0.00731452	0.130094	0.145768	0.365204	-0.0245559	0.133229	0.0757576	0.169279	0.0464995	0.144201	0.0141066	0.0940439	-0.0141066	0.0569488	0.109718	0.145246	0.176071	0.154127	0.177116	0.140021	-0.119645	0.00417973	-0.0642633
'Pf (Thalamus, parafascicular Nucleus) left'	0.509927	0.491641	0.546499	0.530825	0.101881	0.159352	0.15883	0.192268	-0.0208986	0.0956113	0.0219436	0.131661	0.110763	0.128527	0.240857	0.244514	0.0741902	0.11651	0.039185	0.0966562	0.0768025	0.118077	0.0214211	0.121735	-0.00574713	0.0214211	0.0114943	0.0830721	0.0799373	0.236677	-0.103971	0.0496343	-0.023511	0.0731452	-0.0276907	0.0679206	-0.00992685	0.0532915	0.0015674	0.0726228	0.110763	0.137931	0.099791	0.176071	0.180251	0.118077	-0.0663532	-0.0198537	-0.0109718
'Pf (Thalamus, parafascicular Nucleus) right'	0.431557	0.469697	0.469175	0.521421	0.0444096	0.131139	0.0940439	0.15465	-0.0344828	0.155172	0.014629	0.179728	0.0585162	0.0877743	0.140543	0.15465	0.0721003	0.157262	0.0297806	0.170846	0.0151515	0.168234	-0.0527691	0.153083	0.0120167	0.0653083	0.0104493	0.132184	0.107106	0.297283	-0.0329154	0.137409	0.0579937	0.15465	0.0015674	0.119122	-0.00679206	0.0626959	-0.0308255	0.0632184	0.0856844	0.119122	0.163532	0.208464	0.134274	0.167189	-0.0945664	0.00208986	-0.03814
'Po (Thalamus, posterior Nucleus) left'	0.479624	0.457158	0.516196	0.476489	0.107106	0.0945664	0.132706	0.130617	0.0198537	0.0663532	0.061651	0.0867294	0.0825496	0.0856844	0.294148	0.287356	0.121212	0.0809822	0.0788924	0.0632184	0.157262	0.0752351	0.106061	0.0747126	0.022466	-0.0015674	0.0543365	0.0496343	0.0945664	0.166667	-0.085162	0.0172414	-0.0172414	0.0397074	0.0214211	0.0449321	0.0172414	0.0679206	0.03814	0.053814	0.126437	0.170324	0.0684431	0.111285	0.251306	0.0898642	-0.0350052	-0.0428422	0.0193312
'Po (Thalamus, posterior Nucleus) right'	0.296238	0.341693	0.355799	0.402821	-0.0658307	0.0355277	-0.0214211	0.0412748	-0.0924765	0.246604	-0.0485893	0.27116	-0.0318704	0.0015674	0.0867294	0.119645	0.00783699	0.165099	-0.0407524	0.244514	-0.00417973	0.139498	-0.0512017	0.115987	-0.0219436	0.130617	-0.0548589	0.168234	0.129572	0.330199	-0.0407524	0.174504	0.0867294	0.198015	-0.0188088	0.146813	-0.0198537	0.0788924	-0.091954	0.0982236	0.0862069	0.132184	0.185998	0.222571	0.112853	0.161442	-0.197492	0.0245559	-0.120167
'Pv (Thalamus, paraventricular Nucleus) left'	0.772727	0.741902	0.774817	0.745559	0.151515	0.217346	0.247126	0.284744	0.0485893	0.0867294	0.0924765	0.0924765	0.18652	0.209509	0.410658	0.391327	0.141588	0.0689655	0.103448	0.077325	0.0835946	0.214734	0.0167189	0.22675	0.0668757	0.0491118	0.0757576	0.0334378	0.112853	0.201672	-0.0208986	0.0564263	0.0292581	0.0705329	0.0449321	0.0684431	0.030303	0.0527691	0.0438871	0.015674	0.0768025	0.084117	0.15047	0.163009	0.164054	0.180251	-0.00522466	-0.0653083	0.0208986
'Pv (Thalamus, paraventricular Nucleus) right'	0.833333	0.866249	0.734065	0.826019	0.184953	0.268548	0.300418	0.363114	0.03814	0.0626959	0.0809822	0.0569488	0.245037	0.27116	0.485893	0.478056	0.1186	0.0219436	0.0909091	0.045977	0.0700104	0.239812	0.0135841	0.266458	0.0606061	0.0323929	0.0600836	-0.014629	0.14838	0.167189	0.00522466	0.077325	0.0585162	0.0914316	0.0386625	0.0161964	0.00835946	0.000522466	0.0104493	-0.0177638	0.0182863	0.0329154	0.144201	0.14629	0.149425	0.179206	-0.0417973	-0.0924765	-0.0135841
'Rt (Thalamus, reticular Nucleus) left'	0.527691	0.455068	0.509927	0.435737	0.172936	0.130094	0.201672	0.180773	0.0585162	0.0350052	0.118077	0.0386625	0.14629	0.144201	0.327586	0.317659	0.182863	0.0496343	0.115465	0.0266458	0.143678	0.07628	0.0663532	0.0799373	0.0726228	0.0130617	0.119122	0.0141066	0.157262	0.124869	-0.0151515	0.0214211	0.0517241	0.0679206	0.0747126	0.0794148	0.0266458	0.121212	0.0527691	0.0475444	0.140021	0.188088	0.159352	0.166667	0.243992	0.0909091	-0.0141066	-0.0522466	0.0161964
'Rt (Thalamus, reticular Nucleus) right'	0.549112	0.606061	0.603448	0.671369	0.0626959	0.171369	0.128004	0.214734	-0.0444096	0.0846395	0.0109718	0.103971	0.0956113	0.139498	0.290491	0.304598	0.0820272	0.0825496	0.0250784	0.113898	0.0606061	0.18652	-0.0208986	0.174504	0.014629	0.0428422	0.00783699	0.015674	0.15674	0.277952	0.00522466	0.128527	0.0741902	0.134274	0.0261233	0.0914316	-0.0250784	0.0475444	-0.0198537	0.015674	0.0517241	0.0924765	0.163009	0.181818	0.178683	0.19279	-0.105538	-0.0788924	-0.0397074
'SF (Amygdala) left'	0.12069	0.0679206	0.0527691	0.03814	0.54023	0.329154	0.397597	0.294148	-0.115465	-0.0334378	-0.100836	-0.0203762	0.399687	0.319227	0.0365726	0.0590387	-0.0120167	0.0877743	-0.0574713	0.0271682	0.120167	-0.0245559	0.0971787	-0.0532915	-0.103448	0.0407524	-0.0778474	0.0365726	0.0323929	0.122257	-0.143156	0.0574713	-0.0376176	0.0684431	-0.091954	0.0172414	-0.0595611	0.03814	-0.0438871	0.0898642	-0.0402299	0.0444096	-0.0135841	0.0104493	0.172414	-0.0130617	-0.0815047	0.0914316	-0.0397074
'SF (Amygdala) right'	0.0982236	0.0632184	0.0585162	0.0208986	0.464472	0.588819	0.451411	0.510972	-0.15674	-0.0172414	-0.143156	-0.0104493	0.487983	0.546499	0.0151515	0.0909091	-0.0376176	0.0987461	-0.10815	0.00574713	-0.0172414	-0.0512017	-0.0559039	-0.124869	-0.233542	-0.0412748	-0.077325	0.0653083	0.0172414	0.0977011	-0.175026	-0.0632184	-0.0914316	-0.0261233	-0.231452	-0.0417973	-0.209509	0.0397074	-0.205329	0.136364	-0.121212	0.0219436	-0.0193312	0.0308255	0.0715778	-0.0407524	-0.147858	0.121212	-0.124869
'SNC (Midbrain, Substantia Nigra pars compacta) left'	0.339603	0.305643	0.268548	0.30094	0.222048	0.206374	0.23093	0.206897	-0.0867294	0.0788924	-0.0522466	0.140021	0.214211	0.193312	0.159352	0.191223	-0.0031348	0.1186	-0.0287356	0.113375	0.0799373	0.0721003	0.0632184	0.0673981	-0.0506792	0.0663532	-0.0741902	0.11024	0.0977011	0.250261	-0.0935214	0.163532	0.0506792	0.168234	-0.0872518	0.0794148	-0.0548589	0.0512017	-0.0684431	0.105016	0.0543365	0.126437	0.161442	0.209509	0.161442	0.0512017	-0.106061	0.0125392	-0.0475444
'SNC (Midbrain, Substantia Nigra pars compacta) right'	0.210554	0.208986	0.165622	0.209509	0.128527	0.185998	0.142633	0.170846	-0.0977011	0.143156	-0.0809822	0.175026	0.137409	0.164577	0.0355277	0.0893417	-0.023511	0.109718	-0.0397074	0.143156	0.0219436	0.0935214	0	0.0783699	-0.0752351	0.0700104	-0.0830721	0.15465	0.110763	0.23511	-0.0741902	0.151515	0.0825496	0.166667	-0.0992685	0.106061	-0.0595611	0.0924765	-0.107628	0.136886	0.0559039	0.137409	0.157785	0.197492	0.0992685	0.0747126	-0.138976	0.0663532	-0.061651
'SNR (Midbrain, Substantia Nigra pars reticulata) left'	0.34535	0.30721	0.27325	0.296238	0.263323	0.220481	0.263845	0.219958	-0.0935214	0.0626959	-0.0579937	0.124869	0.241902	0.210554	0.171369	0.202194	-0.0015674	0.118077	-0.031348	0.103448	0.105538	0.0590387	0.0888192	0.0574713	-0.0595611	0.0574713	-0.0768025	0.105538	0.0731452	0.223615	-0.108673	0.141066	0.0229885	0.138454	-0.091954	0.0684431	-0.0564263	0.0569488	-0.061651	0.109718	0.0506792	0.123824	0.136886	0.184953	0.176594	0.0402299	-0.0992685	0.0245559	-0.0334378
'SNR (Midbrain, Substantia Nigra pars reticulata) right'	0.204807	0.209509	0.175549	0.211076	0.142633	0.226228	0.166144	0.198537	-0.109718	0.141588	-0.0898642	0.161964	0.166144	0.198537	0.03814	0.101358	-0.0240334	0.11442	-0.0496343	0.140543	0.00992685	0.0992685	-0.00783699	0.0747126	-0.100836	0.053814	-0.0888192	0.154127	0.105016	0.235632	-0.0862069	0.121735	0.0559039	0.135841	-0.1186	0.0888192	-0.0768025	0.0815047	-0.119645	0.133229	0.0480669	0.130617	0.147858	0.19697	0.0924765	0.0815047	-0.153083	0.0668757	-0.0673981
'STN (Subthalamus) left'	0.407001	0.351097	0.326541	0.332811	0.335423	0.286311	0.350575	0.302508	-0.0715778	0.0752351	-0.0329154	0.125914	0.310867	0.277429	0.187043	0.221003	0.0370951	0.125392	-0.0031348	0.105538	0.106583	0.113375	0.0752351	0.0950888	-0.0323929	0.061651	-0.0423197	0.107628	0.0721003	0.206897	-0.108673	0.118077	0.0114943	0.128004	-0.0710554	0.0778474	-0.0365726	0.0778474	-0.0491118	0.121212	0.0715778	0.143678	0.15047	0.207941	0.178683	0.0862069	-0.0909091	0.0360502	-0.0208986
'STN (Subthalamus) right'	0.287356	0.302508	0.242424	0.296761	0.217868	0.330721	0.249739	0.31348	-0.0971787	0.1186	-0.0668757	0.120167	0.246604	0.293626	0.0830721	0.142111	0.0125392	0.101881	-0.0276907	0.117555	-0.00574713	0.112853	-0.053814	0.085162	-0.0757576	0.0464995	-0.0553814	0.130094	0.11024	0.247126	-0.0684431	0.115465	0.0663532	0.140021	-0.0935214	0.0700104	-0.0799373	0.0731452	-0.11651	0.111285	0.0208986	0.109718	0.140543	0.204284	0.0903866	0.092999	-0.144723	0.0449321	-0.0705329
'Sg (Thalamus, suprageniculate Nucleus) left'	0.456635	0.437304	0.490073	0.469175	0.10815	0.130094	0.143156	0.15465	-0.014629	0.0882968	0.0240334	0.127482	0.0961338	0.104493	0.256531	0.258098	0.0783699	0.0987461	0.0454545	0.0935214	0.115465	0.0731452	0.0747126	0.0736677	-0.00574713	0.0151515	0.0125392	0.0799373	0.085162	0.211599	-0.107106	0.0506792	-0.0266458	0.061651	-0.0203762	0.0470219	-0.00679206	0.0470219	0.0109718	0.0663532	0.114943	0.155695	0.0673981	0.137409	0.212644	0.0815047	-0.0600836	-0.031348	0.00679206
'Sg (Thalamus, suprageniculate Nucleus) right'	0.274295	0.31139	0.308777	0.363114	-0.0355277	0.0512017	-0.000522466	0.0559039	-0.0914316	0.231975	-0.0527691	0.259666	-0.00574713	0.0182863	0.0700104	0.101881	-0.00365726	0.168234	-0.045977	0.227795	0.0031348	0.139498	-0.031348	0.119122	-0.0365726	0.121212	-0.0684431	0.180773	0.114943	0.298851	-0.0501567	0.177638	0.0815047	0.19906	-0.0365726	0.139498	-0.030303	0.0788924	-0.101358	0.111808	0.0673981	0.123824	0.167189	0.207941	0.113898	0.135319	-0.191223	0.0485893	-0.114943
'Subc (Hippocampus, Subicular complex) left'	0.205852	0.177116	0.201672	0.179728	0.238767	0.163532	0.167189	0.119122	-0.0564263	-0.0517241	-0.031348	-0.0250784	0.168234	0.135841	0.156217	0.15883	0.0282132	0.0600836	-0.0130617	-0.0266458	0.157262	-0.0815047	0.125914	-0.0663532	-0.0548589	-0.0245559	-0.0417973	0.00679206	0.0350052	0.100836	-0.11024	0.00992685	-0.039185	0.0114943	-0.0454545	-0.0386625	-0.0109718	0.015674	0.0130617	0.0318704	0.0595611	0.123302	-0.0182863	-0.00470219	0.228318	-0.0532915	-0.0329154	-0.0177638	0.0130617
'Subc (Hippocampus, Subicular complex) right'	0.15047	0.171891	0.194357	0.190178	0.131139	0.238767	0.121212	0.173459	-0.199582	0.0705329	-0.16092	0.0961338	0.112853	0.16092	0.0559039	0.111808	-0.0637409	0.0715778	-0.119645	0.0747126	0.0945664	0.0491118	0.0726228	0.0130617	-0.175026	-0.0464995	-0.144201	0.0308255	0.0506792	0.146813	-0.183386	0.000522466	-0.0747126	-0.00731452	-0.157262	0.0125392	-0.11651	0.091954	-0.141588	0.171891	0.0125392	0.112853	0.0214211	0.0893417	0.19697	0.0679206	-0.217868	0.100313	-0.12278
'Temporal-to-Parietal (GapMap) left'	0.173981	0.138976	0.185475	0.103971	0.16092	0.159875	0.130094	0.101881	0.10815	-0.0334378	0.107106	-0.0433647	0.124869	0.111285	0.366771	0.365204	0.099791	-0.114943	0.125392	-0.0898642	0.370951	0.0653083	0.357367	0.138976	-0.00104493	-0.107628	0.0673981	-0.133751	-0.0167189	-0.114943	-0.140021	-0.192268	-0.133751	-0.1907	0.0365726	-0.106061	0.138976	0.0350052	0.171369	0.0031348	0.0956113	0.0506792	-0.0626959	-0.111808	0.345873	0.0256008	0.125392	0.00261233	0.14838
'Temporal-to-Parietal (GapMap) right'	0.169279	0.142633	0.15883	0.131661	0.202194	0.26489	0.172414	0.165099	-0.0543365	0.00992685	-0.0491118	0.0355277	0.179728	0.190178	0.213689	0.265413	-0.0344828	0.00679206	-0.0318704	-0.0214211	0.304598	0.00522466	0.316092	0.0559039	-0.11024	-0.0799373	-0.0731452	-0.0485893	-0.0935214	-0.0673981	-0.252351	-0.113375	-0.19697	-0.15465	-0.0987461	-0.0501567	-0.00992685	0.0543365	0.00365726	0.119645	0.015674	0.0407524	-0.121735	-0.069488	0.299373	-0.0229885	-0.0360502	0.112853	0.0318704
'TrS (Hippocampus, Transsubiculum) left'	0.347962	0.34117	0.367816	0.360502	0.0903866	0.0370951	0.0647858	0.0647858	0.0553814	0.0559039	0.0721003	0.0815047	0.0428422	0.0282132	0.303553	0.293626	0.102403	0.084117	0.0893417	0.0506792	0.213689	0.0271682	0.159352	0.0370951	0.0444096	-0.00365726	0.0501567	0.0287356	0.134274	0.148903	-0.0464995	0.0433647	0.0256008	0.0637409	0.0506792	-0.0261233	0.0370951	0.0114943	0.0809822	-0.0287356	0.127482	0.131661	0.0464995	0.0287356	0.300418	0.0501567	-0.0015674	-0.108673	0.053814
'TrS (Hippocampus, Transsubiculum) right'	0.207419	0.252874	0.236677	0.298328	-0.0741902	0.0250784	-0.03814	0.022466	-0.101881	0.227795	-0.0715778	0.265935	-0.0496343	-0.0141066	0.0647858	0.0956113	-0.0245559	0.109718	-0.0606061	0.201672	-0.0031348	0.109195	-0.0438871	0.0846395	-0.0501567	0.0668757	-0.085162	0.103448	0.159875	0.204807	-0.0355277	0.168234	0.105538	0.162487	-0.0689655	0.0684431	-0.0752351	0.0360502	-0.131661	0.0846395	0.0350052	0.105016	0.0961338	0.128527	0.114943	0.132184	-0.23302	0.0015674	-0.121212
'Tu (Basal Forebrain, Tuberculum) left'	0.12278	0.0825496	0.00888192	0.0182863	0.84953	0.528736	0.682863	0.545977	-0.0632184	-0.0783699	-0.0684431	-0.0914316	0.682863	0.57419	0.0532915	0.0935214	0.0287356	0.0365726	-0.0177638	-0.0323929	0.0689655	0.0214211	0.0386625	-0.0334378	-0.0606061	0.0167189	-0.0161964	-0.0208986	0.0428422	0.0804598	-0.0731452	0.0679206	-0.00417973	0.0747126	-0.0731452	-0.0308255	-0.092999	-0.0287356	-0.092999	0.0125392	-0.126959	-0.0600836	0.00104493	0	0.107628	0.0256008	-0.0637409	0.0433647	-0.0721003
'Tu (Basal Forebrain, Tuberculum) right'	0.173981	0.164054	0.0809822	0.0893417	0.563218	0.848485	0.604493	0.713166	-0.0736677	-0.0595611	-0.0747126	-0.0611285	0.65256	0.748694	0.0877743	0.18861	0.00574713	0.0219436	-0.0417973	-0.0491118	-0.0292581	-0.0161964	-0.0595611	-0.061651	-0.15047	-0.0553814	-0.0329154	0.00208986	0.0543365	0.0721003	-0.0877743	-0.0344828	-0.031348	-0.0141066	-0.175549	-0.100836	-0.213166	-0.0621735	-0.187043	0.045977	-0.1907	-0.0799373	-0.0344828	-0.00940439	0.0606061	-0.0203762	-0.106583	0.03814	-0.106583
'TuTi (Basal Forebrain, Terminal islands) left'	0.1907	0.15674	0.0673981	0.0778474	0.918495	0.572623	0.778997	0.625392	-0.0151515	-0.0731452	-0.0256008	-0.0872518	0.747649	0.637931	0.124347	0.167712	0.0559039	0.0104493	0.0240334	-0.0470219	0.0710554	0.0663532	0.0438871	0.0219436	-0.045977	-0.0031348	0.0193312	-0.0491118	0.0282132	0.0323929	-0.0574713	0.0501567	-0.0250784	0.0412748	-0.0543365	-0.0412748	-0.0679206	-0.022466	-0.0553814	0.0104493	-0.103971	-0.0433647	-0.00208986	0.014629	0.101358	0.053814	-0.0250784	0.0203762	-0.031348
'TuTi (Basal Forebrain, Terminal islands) right'	0.229885	0.223093	0.121212	0.14629	0.608673	0.901254	0.670846	0.792059	-0.0376176	-0.0726228	-0.0417973	-0.077325	0.706374	0.804598	0.152038	0.238245	0.0344828	-0.00574713	-0.00888192	-0.0632184	-0.00888192	0.0365726	-0.0423197	-0.00888192	-0.121735	-0.0642633	0.00104493	-0.0245559	0.0517241	0.0329154	-0.0559039	-0.0276907	-0.0287356	-0.0240334	-0.148903	-0.113898	-0.181296	-0.0689655	-0.155172	0.022466	-0.174504	-0.0752351	-0.0370951	-0.00679206	0.0799373	0.0167189	-0.0788924	0.0114943	-0.0768025
'VA (Thalamus, ventral anterior Nucleus (ventral)) left'	0.85371	0.741379	0.705329	0.682341	0.246082	0.27325	0.365726	0.370951	0.0532915	0.0987461	0.092999	0.105538	0.306165	0.304075	0.483281	0.484848	0.123302	0.069488	0.0935214	0.084117	0.0820272	0.227795	0.0245559	0.241902	0.0673981	0.0987461	0.0647858	0.0444096	0.150993	0.164577	0.00261233	0.099791	0.0788924	0.121212	0.0287356	0.0752351	-0.00261233	0.0512017	0.0141066	0.0203762	0.0417973	0.0741902	0.184431	0.1907	0.146813	0.175549	-0.0433647	-0.0532915	-0.0130617
'VA (Thalamus, ventral anterior Nucleus (ventral)) right'	0.776907	0.855799	0.684953	0.822884	0.163009	0.270637	0.278474	0.355799	0.0182863	0.0407524	0.0611285	0.0370951	0.230408	0.261755	0.460815	0.462382	0.099791	0.00522466	0.0668757	0.0271682	0.045977	0.236677	-0.00835946	0.264368	0.0417973	0.00522466	0.0360502	-0.0428422	0.15465	0.167189	0.00104493	0.0752351	0.0606061	0.0914316	0.031348	-0.00261233	-0.00417973	-0.0203762	0.00417973	-0.0292581	0.00783699	0.0193312	0.145246	0.14838	0.137931	0.185475	-0.0658307	-0.11651	-0.0334378
'VAmc (Thalamus, ventral anterior Nucleus, magnocellular part) left'	0.846917	0.742947	0.778997	0.720481	0.176594	0.222571	0.288924	0.305643	0.0569488	0.109718	0.0987461	0.115465	0.234587	0.243992	0.467085	0.451933	0.133229	0.0888192	0.104493	0.0982236	0.0846395	0.216823	0.0219436	0.231975	0.0668757	0.077325	0.0788924	0.0543365	0.136886	0.190178	-0.00835946	0.0731452	0.0491118	0.0882968	0.0365726	0.0778474	0.0104493	0.0579937	0.0292581	0.0188088	0.0673981	0.0903866	0.176594	0.187043	0.153605	0.178161	-0.0261233	-0.0642633	0.00626959
'VAmc (Thalamus, ventral anterior Nucleus, magnocellular part) right'	0.756008	0.825496	0.713166	0.843783	0.109718	0.219436	0.221003	0.301463	0.0203762	0.0574713	0.0621735	0.0579937	0.177116	0.213689	0.428422	0.422675	0.099791	0.0261233	0.0668757	0.0501567	0.0438871	0.233542	-0.0240334	0.260188	0.0491118	0.0229885	0.03814	-0.0229885	0.140021	0.201672	0.00731452	0.0992685	0.0626959	0.103971	0.0386625	0.0297806	0.00731452	-0.00679206	0.00626959	-0.0323929	0.0266458	0.039185	0.164054	0.177638	0.137931	0.183386	-0.0668757	-0.113375	-0.0271682
'VIM (Thalamus, ventral intermediate Nucleus) left'	0.559039	0.49791	0.575758	0.500522	0.176071	0.131139	0.208986	0.181818	0.0386625	0.10815	0.091954	0.124347	0.15256	0.141066	0.286834	0.273772	0.155695	0.130094	0.100836	0.111285	0.130094	0.127482	0.0663532	0.111285	0.0423197	0.0485893	0.0856844	0.101881	0.106061	0.178161	-0.0621735	0.039185	0.000522466	0.0626959	0.0308255	0.0992685	0.0203762	0.0950888	0.0329154	0.0642633	0.137931	0.182863	0.135319	0.175026	0.214734	0.130617	-0.0297806	-0.0135841	0.0276907
'VIM (Thalamus, ventral intermediate Nucleus) right'	0.498955	0.54441	0.543887	0.603448	0.0261233	0.129572	0.0935214	0.168757	-0.00574713	0.14838	0.0454545	0.162487	0.0600836	0.0966562	0.191223	0.206374	0.107106	0.103448	0.0543365	0.153605	-0.0271682	0.209509	-0.104493	0.196447	0.0480669	0.0731452	0.0423197	0.0804598	0.170324	0.3093	0.014629	0.15465	0.102403	0.170846	0.0491118	0.131139	0.0188088	0.0632184	0.00208986	0.0240334	0.0966562	0.117555	0.208986	0.243469	0.105538	0.203239	-0.0804598	-0.0444096	-0.0282132
'VLA (Thalamus, ventral lateral anterior Nucleus) left'	0.602926	0.520899	0.587252	0.510972	0.213689	0.164577	0.257053	0.221526	0.0501567	0.137409	0.101358	0.15465	0.196447	0.176594	0.304598	0.296761	0.159875	0.146813	0.106061	0.141588	0.121735	0.145246	0.0569488	0.132184	0.0527691	0.085162	0.0909091	0.11233	0.12278	0.191745	-0.0485893	0.0736677	0.0245559	0.0992685	0.0339603	0.125392	0.0245559	0.107628	0.0318704	0.0663532	0.140021	0.183908	0.164577	0.205329	0.200104	0.143156	-0.0297806	-0.0031348	0.0256008
'VLA (Thalamus, ventral lateral anterior Nucleus) right'	0.573668	0.620167	0.586207	0.661442	0.0715778	0.189655	0.151515	0.23302	-0.0250784	0.0966562	0.0219436	0.114943	0.115987	0.15674	0.257576	0.273772	0.0825496	0.069488	0.0308255	0.102926	-0.0130617	0.214211	-0.0882968	0.207419	0.022466	0.0318704	0.014629	0.0350052	0.146813	0.280564	-0.00888192	0.133229	0.0726228	0.141066	0.0203762	0.0846395	-0.00574713	0.0334378	-0.0203762	0.0109718	0.0637409	0.0867294	0.179206	0.215778	0.099791	0.195402	-0.0945664	-0.0647858	-0.0412748
'VLP (Thalamus, ventral lateral posterior Nucleus) left'	0.611808	0.559039	0.677638	0.57001	0.124347	0.118077	0.161442	0.167712	0.0308255	0.0961338	0.0903866	0.0935214	0.10815	0.115465	0.326019	0.301463	0.163532	0.105538	0.100313	0.0992685	0.138976	0.141588	0.0553814	0.131661	0.0386625	0.0167189	0.0924765	0.0700104	0.106583	0.176594	-0.0585162	-0.00208986	-0.0177638	0.0203762	0.0397074	0.0830721	0.014629	0.0945664	0.0407524	0.045977	0.113375	0.143678	0.111808	0.135841	0.23093	0.154127	-0.0271682	-0.0161964	0.0386625
'VLP (Thalamus, ventral lateral posterior Nucleus) right'	0.54441	0.592999	0.637409	0.682341	0.0193312	0.102926	0.0846395	0.151515	0.00208986	0.111285	0.0491118	0.132706	0.0386625	0.0679206	0.245037	0.246604	0.114943	0.085162	0.0642633	0.130094	0.0172414	0.178683	-0.0632184	0.173981	0.0621735	0.069488	0.0449321	0.0485893	0.149948	0.328631	0.0193312	0.139498	0.0872518	0.157785	0.0726228	0.134796	0.0276907	0.045977	0.0214211	-0.0151515	0.104493	0.117032	0.222048	0.235632	0.145768	0.175549	-0.0621735	-0.0877743	-0.0141066
'VM (Thalamus, ventral medial Nucleus) left'	0.514107	0.457158	0.501567	0.460815	0.19697	0.187565	0.253918	0.225705	-0.0125392	0.131139	0.031348	0.170324	0.198537	0.182863	0.251306	0.253918	0.077325	0.155172	0.0454545	0.145768	0.0903866	0.121212	0.0569488	0.11233	0.00679206	0.0736677	0.00835946	0.132184	0.0820272	0.219958	-0.0956113	0.0799373	-0.00574713	0.100313	-0.0287356	0.0961338	-0.0015674	0.0731452	0.00679206	0.103971	0.127482	0.173459	0.128004	0.19906	0.167712	0.115987	-0.0684431	0.00940439	-0.00365726
'VM (Thalamus, ventral medial Nucleus) right'	0.435737	0.469697	0.422153	0.493208	0.103971	0.224138	0.16092	0.243469	-0.0438871	0.143678	0.00104493	0.155695	0.144201	0.191223	0.155172	0.185998	0.0658307	0.113375	0.0161964	0.149948	-0.00679206	0.205852	-0.0809822	0.187565	-0.0172414	0.0527691	-0.0031348	0.109195	0.138454	0.27116	-0.0287356	0.149948	0.0747126	0.153605	-0.0203762	0.092999	-0.0245559	0.0585162	-0.0579937	0.069488	0.0491118	0.0982236	0.162487	0.216823	0.107106	0.178683	-0.111285	0.0031348	-0.053814
'VP (Ventral Pallidum) left'	0.344828	0.302508	0.212121	0.221526	0.789446	0.525078	0.776385	0.615465	0.0219436	-0.0141066	0.0167189	-0.0271682	0.682341	0.578892	0.213689	0.256008	0.103448	0.0141066	0.0705329	0.00574713	0.0924765	0.130617	0.0673981	0.10815	0.0308255	0.0705329	0.0522466	-0.0151515	0.0966562	0.103971	-0.0120167	0.11233	0.0402299	0.111808	0.00261233	0.0271682	-0.023511	0.00731452	-0.0151515	0.0276907	-0.0470219	0.00104493	0.0977011	0.10815	0.131139	0.0982236	-0.0172414	0.014629	-0.00992685
'VP (Ventral Pallidum) right'	0.362069	0.362591	0.227273	0.277429	0.573668	0.800418	0.675549	0.819749	-0.00679206	-0.0574713	-0.0130617	-0.0653083	0.649425	0.717346	0.23511	0.315047	0.053814	-0.0334378	0.0271682	-0.0668757	0	0.0893417	-0.0282132	0.0658307	-0.0940439	-0.0553814	0.0130617	-0.0512017	0.0585162	0.0208986	-0.0376176	0	-0.0125392	-0.0015674	-0.118077	-0.121735	-0.155695	-0.0872518	-0.121212	0.00104493	-0.155172	-0.085162	-0.0188088	0.00417973	0.0815047	0.0579937	-0.0626959	-0.0266458	-0.0564263
'VPL (Thalamus, ventral posterior lateral Nucleus) left'	0.515674	0.467085	0.550157	0.463427	0.113898	0.0846395	0.131139	0.12278	0.0370951	0.045977	0.0935214	0.0433647	0.0778474	0.0830721	0.30303	0.281609	0.165622	0.0700104	0.103448	0.0417973	0.153605	0.0924765	0.0815047	0.0815047	0.0470219	-0.00835946	0.099791	0.0282132	0.123302	0.133751	-0.0574713	-0.015674	-0.00522466	0.0172414	0.0532915	0.0600836	0.0125392	0.100836	0.0397074	0.0470219	0.119645	0.160397	0.0950888	0.115987	0.256008	0.11442	-0.0261233	-0.0329154	0.0208986
'VPL (Thalamus, ventral posterior lateral Nucleus) right'	0.435214	0.481714	0.541797	0.57001	-0.0355277	0.0543365	0.00992685	0.0830721	-0.0297806	0.140021	0.022466	0.165622	-0.0214211	0.0141066	0.163009	0.169801	0.101881	0.125392	0.0407524	0.168234	0.00626959	0.156217	-0.0700104	0.140021	0.0449321	0.0888192	0.0350052	0.0825496	0.15883	0.366771	0.0292581	0.16092	0.0971787	0.18652	0.061651	0.152038	0.0177638	0.0642633	-0.0031348	0.00626959	0.10815	0.125914	0.221526	0.23093	0.144201	0.182341	-0.0909091	-0.0705329	-0.0334378
'VPM (Thalamus, ventral posterior medial Nucleus) left'	0.519331	0.472832	0.54023	0.482759	0.152038	0.131139	0.187043	0.172414	0.00940439	0.105016	0.0574713	0.132706	0.131661	0.125392	0.26698	0.264368	0.112853	0.11442	0.0736677	0.109195	0.119645	0.109718	0.0736677	0.099791	0.0151515	0.03814	0.0470219	0.0924765	0.0862069	0.198015	-0.0924765	0.0496343	-0.0193312	0.0689655	-0.00574713	0.0731452	0.00888192	0.0752351	0.0203762	0.0830721	0.134796	0.180773	0.105016	0.165622	0.203239	0.112853	-0.0444096	-0.0104493	0.0172414
'VPM (Thalamus, ventral posterior medial Nucleus) right'	0.407001	0.453501	0.445664	0.50627	0.00417973	0.120167	0.0579937	0.137409	-0.0464995	0.187043	0.00574713	0.19906	0.0412748	0.0862069	0.127482	0.160397	0.0569488	0.135841	0.00835946	0.185998	-0.0219436	0.1907	-0.091954	0.170324	0.00522466	0.0804598	-0.00783699	0.132706	0.14629	0.30303	-0.0114943	0.161964	0.0909091	0.175026	0.00104493	0.131139	-0.014629	0.0799373	-0.0543365	0.0700104	0.084117	0.121735	0.192268	0.240334	0.106583	0.181296	-0.132706	0.00365726	-0.0679206
'VPMpc (Thalamus, ventral posterior medial Nucleus, parvocellular part) left'	0.49373	0.462905	0.50209	0.475967	0.151515	0.177638	0.206374	0.208464	-0.0287356	0.106583	0.0109718	0.142633	0.160397	0.157262	0.247649	0.249216	0.0621735	0.131661	0.030303	0.117032	0.0856844	0.11233	0.0480669	0.110763	-0.00522466	0.0470219	-0.00470219	0.108673	0.0856844	0.2372	-0.106583	0.0689655	-0.00626959	0.0945664	-0.0407524	0.0768025	-0.0125392	0.0579937	-0.00626959	0.091954	0.119645	0.159352	0.115987	0.194357	0.174504	0.101881	-0.0731452	-0.00574713	-0.0114943
'VPMpc (Thalamus, ventral posterior medial Nucleus, parvocellular part) right'	0.368339	0.408568	0.375653	0.443574	0.0491118	0.14838	0.0977011	0.160397	-0.0705329	0.175549	-0.0203762	0.195925	0.0830721	0.11442	0.105538	0.137409	0.0297806	0.143156	-0.0125392	0.182863	-0.0031348	0.175026	-0.0679206	0.155695	-0.0229885	0.0888192	-0.0350052	0.15256	0.129572	0.290491	-0.0397074	0.168234	0.0846395	0.182341	-0.030303	0.11651	-0.030303	0.0736677	-0.0888192	0.092999	0.053814	0.113375	0.170324	0.222571	0.109718	0.158307	-0.15047	0.0370951	-0.0804598
'VPi (Thalamus, ventroposterior inferior Nucleus) left'	0.463427	0.405434	0.451933	0.412226	0.190178	0.136886	0.207419	0.158307	-0.000522466	0.0982236	0.0402299	0.138454	0.153083	0.132184	0.261233	0.259666	0.0809822	0.118077	0.045977	0.112853	0.114943	0.0872518	0.0804598	0.07628	0.00522466	0.0532915	0.0203762	0.091954	0.0804598	0.177638	-0.0940439	0.0825496	-0.00940439	0.0903866	-0.0167189	0.0715778	0.00626959	0.0684431	0.0219436	0.0794148	0.129049	0.180251	0.0950888	0.164054	0.183908	0.0882968	-0.0449321	-0.00888192	0.0208986
'VPi (Thalamus, ventroposterior inferior Nucleus) right'	0.328631	0.371996	0.35371	0.411181	0.0125392	0.134796	0.0621735	0.136364	-0.0924765	0.214211	-0.0454545	0.224138	0.0485893	0.0945664	0.092999	0.133229	0.00783699	0.145246	-0.0376176	0.206897	-0.0240334	0.166667	-0.0721003	0.14629	-0.0334378	0.101358	-0.0559039	0.15256	0.138976	0.30303	-0.0334378	0.171369	0.092999	0.181296	-0.0376176	0.133229	-0.0261233	0.0914316	-0.101358	0.112853	0.0673981	0.130094	0.184953	0.240334	0.0950888	0.138454	-0.182863	0.053814	-0.106583
'VTM (Amygdala) left'	0.143156	0.0820272	0.113898	0.0647858	0.379833	0.214734	0.277952	0.179728	-0.136886	-0.0370951	-0.105538	-0.0208986	0.254963	0.195402	0.0287356	0.0501567	-0.0198537	0.0956113	-0.0736677	0.00470219	0.0872518	-0.0532915	0.0600836	-0.0830721	-0.121735	-0.0172414	-0.092999	0.0433647	0.0276907	0.100836	-0.177116	0.0161964	-0.0726228	0.0229885	-0.105016	-0.014629	-0.0830721	0.0501567	-0.0444096	0.0987461	0.0125392	0.115987	-0.0412748	0.00783699	0.163532	-0.0104493	-0.117555	0.0585162	-0.053814
'VTM (Amygdala) right'	0.11651	0.092999	0.119645	0.0788924	0.343783	0.422153	0.322362	0.372518	-0.175026	0.0438871	-0.147858	0.0454545	0.330721	0.381923	-0.015674	0.0684431	-0.0360502	0.131661	-0.109718	0.0637409	-0.00940439	0.0339603	-0.0522466	-0.0449321	-0.197492	-0.0292581	-0.0914316	0.0940439	0.0292581	0.125392	-0.167189	-0.0188088	-0.0898642	-0.000522466	-0.184953	0.0130617	-0.153605	0.0945664	-0.164054	0.175549	-0.0423197	0.0872518	0.0240334	0.0992685	0.092999	0.0559039	-0.15256	0.126959	-0.0971787
'ZI (Thalamus, zona incerta) left'	0.497388	0.440439	0.450366	0.430512	0.268025	0.261755	0.322884	0.286311	-0.0344828	0.102926	0.00835946	0.151515	0.270637	0.249739	0.249216	0.266458	0.061651	0.148903	0.0276907	0.126959	0.100836	0.120167	0.0663532	0.113375	-0.0120167	0.0768025	-0.0135841	0.10815	0.0830721	0.212644	-0.099791	0.105016	0.00261233	0.120167	-0.053814	0.0877743	-0.00888192	0.0689655	-0.0161964	0.105016	0.101358	0.155695	0.139498	0.204284	0.171891	0.108673	-0.0726228	0.0167189	-0.0120167
'ZI (Thalamus, zona incerta) right'	0.369906	0.397597	0.343783	0.411703	0.144723	0.265935	0.198537	0.269592	-0.0668757	0.141588	-0.0282132	0.143156	0.180773	0.229885	0.12278	0.164054	0.0428422	0.105016	-0.000522466	0.143678	-0.0015674	0.174504	-0.069488	0.159352	-0.0370951	0.053814	-0.0261233	0.115465	0.139498	0.256531	-0.0360502	0.145768	0.0799373	0.151515	-0.0506792	0.0856844	-0.0475444	0.0679206	-0.0882968	0.0862069	0.0334378	0.0982236	0.149948	0.212644	0.105016	0.14629	-0.131139	0.0271682	-0.0632184
'sPf (Thalamus, subparafascicular Nucleus) left'	0.489551	0.474399	0.491641	0.488506	0.141066	0.197492	0.208464	0.229363	-0.0464995	0.107628	-0.00574713	0.145768	0.163532	0.169801	0.240334	0.243992	0.0433647	0.127482	0.0104493	0.111808	0.0668757	0.125914	0.0282132	0.124347	-0.0219436	0.0376176	-0.023511	0.0940439	0.0898642	0.253918	-0.104493	0.0909091	0	0.106061	-0.0501567	0.069488	-0.0261233	0.0454545	-0.0261233	0.0804598	0.099791	0.130094	0.123302	0.198537	0.166144	0.11651	-0.0898642	-0.0161964	-0.0334378
'sPf (Thalamus, subparafascicular Nucleus) right'	0.402299	0.433124	0.400209	0.46813	0.0632184	0.161442	0.111808	0.176594	-0.0585162	0.154127	-0.0104493	0.180773	0.0950888	0.125392	0.138454	0.161964	0.0449321	0.153083	0.00365726	0.167712	0.0182863	0.167189	-0.0454545	0.146813	-0.0287356	0.0621735	-0.0219436	0.142633	0.117555	0.286834	-0.0506792	0.149948	0.0621735	0.159875	-0.0412748	0.091954	-0.0360502	0.0522466	-0.0673981	0.0820272	0.0553814	0.104493	0.155172	0.205329	0.125914	0.157785	-0.12278	0.0167189	-0.0569488
[truncated: 365 more columns]

## Sheet: Supp Data 5
	'AM (Thalamus, anteromedial Nucleus) left'	'AM (Thalamus, anteromedial Nucleus) right'	'AV (Thalamus, anteroventral Nucleus) left'	'AV (Thalamus, anteroventral Nucleus) right'	'AcbL (Ventral Striatum, Lateral Accumbens) left'	'AcbL (Ventral Striatum, Lateral Accumbens) right'	'AcbM (Ventral Striatum, Medial Accumbens) left'	'AcbM (Ventral Striatum, Medial Accumbens) right'	'Area 1 (PostCG) left'	'Area 1 (PostCG) right'	'Area 2 (PostCS) left'	'Area 2 (PostCS) right'	'Area 25 (sACC) left'	'Area 25 (sACC) right'	'Area 33 (ACC) left'	'Area 33 (ACC) right'	'Area 3a (PostCG) left'	'Area 3a (PostCG) right'	'Area 3b (PostCG) left'	'Area 3b (PostCG) right'	'Area 44 (IFG) left'	'Area 44 (IFG) right'	'Area 45 (IFG) left'	'Area 45 (IFG) right'	'Area 4a (PreCG) left'	'Area 4a (PreCG) right'	'Area 4p (PreCG) left'	'Area 4p (PreCG) right'	'Area 5Ci (SPL) left'	'Area 5Ci (SPL) right'	'Area 5L (SPL) left'	'Area 5L (SPL) right'	'Area 5M (SPL) left'	'Area 5M (SPL) right'	'Area 6d1 (PreCG) left'	'Area 6d1 (PreCG) right'	'Area 6d2 (PreCG) left'	'Area 6d2 (PreCG) right'	'Area 6d3 (SFS) left'	'Area 6d3 (SFS) right'	'Area 6ma (preSMA, mesial SFG) left'	'Area 6ma (preSMA, mesial SFG) right'	'Area 6mp (SMA, mesial SFG) left'	'Area 6mp (SMA, mesial SFG) right'	'Area 6r1 (PreCG) left'	'Area 6r1 (PreCG) right'	'Area 6v1 (PreCG) left'	'Area 6v1 (PreCG) right'	'Area 6v2 (PreCG) left'
'AM (Thalamus, anteromedial Nucleus) left'	1	4.84586e-32	8.85039e-28	4.28619e-27	0.0146884	0.000999963	2.01121e-05	2.14371e-06	0.699765	0.284432	0.358073	0.256254	0.000284167	0.000151925	1.70155e-13	3.42176e-13	0.211073	0.504927	0.346875	0.377235	0.377235	0.00138947	0.928206	0.000292206	0.601257	0.434163	0.626575	0.916758	0.0966157	0.0565769	0.781385	0.253247	0.56174	0.205858	0.882526	0.657546	0.705111	0.742932	0.997124	0.939669	0.87684	0.518841	0.0325795	0.0303066	0.0882437	0.0168707	0.504927	0.287688	0.770339
'AM (Thalamus, anteromedial Nucleus) right'	4.84586e-32	1	1.87395e-25	7.29065e-33	0.0395962	0.00107962	0.000123859	3.38965e-06	0.56174	0.518841	0.259286	0.621475	0.0011651	0.000385185	2.22215e-14	2.35149e-13	0.183548	0.842869	0.244375	0.616393	0.307748	0.00110745	0.798035	0.000151925	0.455639	0.786924	0.514181	0.732058	0.0698536	0.0817227	0.933936	0.421563	0.518841	0.346875	0.596249	0.997124	0.968376	0.871161	0.798035	0.721238	0.997124	0.814778	0.0634382	0.0767922	0.0721069	0.0135566	0.576411	0.193232	0.87684
'AV (Thalamus, anteroventral Nucleus) left'	8.85039e-28	1.87395e-25	1	1.52405e-28	0.468806	0.0732557	0.03317	0.00740983	0.742932	0.235722	0.321624	0.227289	0.150425	0.0698536	1.50889e-10	2.24249e-09	0.120336	0.27166	0.304342	0.178843	0.183548	0.00398091	0.621475	0.0014973	0.683815	0.683815	0.438411	0.737489	0.203286	0.0200912	0.495762	0.683815	0.75934	0.606284	0.56174	0.421563	0.848512	0.509543	0.542464	0.803606	0.405101	0.250265	0.0709729	0.0709729	0.0252118	0.00956022	0.694433	0.381142	0.781385
'AV (Thalamus, anteroventral Nucleus) right'	4.28619e-27	7.29065e-33	1.52405e-28	1	0.354315	0.0362619	0.0138321	0.000974645	0.606284	0.385073	0.294274	0.455639	0.0655203	0.0286926	1.47371e-11	3.34386e-10	0.138531	0.486686	0.27166	0.325156	0.290969	0.0016943	0.859822	0.000233436	0.393011	0.611329	0.500333	0.939669	0.0909668	0.0130201	0.951145	0.241466	0.601257	0.216383	0.495762	0.596249	0.837234	0.87684	0.591261	0.715848	0.626575	0.482182	0.0446986	0.0349969	0.0495033	0.00878845	0.673259	0.195711	0.893915
'AcbL (Ventral Striatum, Lateral Accumbens) left'	0.0146884	0.0395962	0.468806	0.354315	1	1.12951e-15	1.01827e-28	7.33609e-19	0.916758	0.211073	0.939669	0.188344	9.58143e-28	1.17387e-19	0.0817227	0.0200912	0.401047	0.710472	0.616393	0.413283	0.373353	0.346875	0.576411	0.820379	0.500333	0.854163	0.662768	0.509543	0.798035	0.668005	0.626575	0.547252	0.764833	0.581342	0.446977	0.393011	0.274815	0.4777	0.413283	0.764833	0.0882437	0.346875	0.979873	0.92248	0.238582	0.460005	0.956886	0.882526	0.764833
'AcbL (Ventral Striatum, Lateral Accumbens) right'	0.000999963	0.00107962	0.0732557	0.0362619	1.12951e-15	1	8.34914e-19	2.11291e-27	0.417411	0.195711	0.425739	0.136622	8.76662e-22	5.37446e-30	0.0143979	0.000246988	0.951145	0.842869	0.616393	0.211073	0.979873	0.951145	0.798035	0.616393	0.0520638	0.244375	0.726641	0.537697	0.710472	0.991373	0.294274	0.397016	0.438411	0.523523	0.0204802	0.0478558	0.00436042	0.183548	0.0175443	0.933936	0.00323431	0.125587	0.328713	0.473242	0.268529	0.803606	0.185934	0.997124	0.158776
'AcbM (Ventral Striatum, Medial Accumbens) left'	2.01121e-05	0.000123859	0.03317	0.0138321	1.01827e-28	8.34914e-19	1	1.09355e-26	0.710472	0.417411	0.899619	0.365663	1.23767e-31	5.00067e-25	0.00157342	0.000143348	0.455639	0.882526	0.601257	0.486686	0.882526	0.0655203	0.715848	0.219073	0.542464	0.928206	0.668005	0.55206	0.641983	0.96263	0.928206	0.591261	0.871161	0.699765	0.290969	0.307748	0.140462	0.244375	0.265423	0.631694	0.0556491	0.227289	0.737489	0.694433	0.673259	0.176524	0.792474	0.405101	0.532951
'AcbM (Ventral Striatum, Medial Accumbens) right'	2.14371e-06	3.38965e-06	0.00740983	0.000974645	7.33609e-19	2.11291e-27	1.09355e-26	1	0.979873	0.377235	0.945405	0.232887	3.23095e-26	7.427e-32	0.0014973	2.77043e-05	0.413283	0.951145	0.673259	0.425739	0.715848	0.181184	0.425739	0.4777	0.318118	0.792474	0.699765	0.673259	0.40918	0.848512	0.985623	0.997124	0.939669	0.753858	0.132863	0.120336	0.0159028	0.185934	0.0303066	0.737489	0.0155912	0.163081	0.905327	0.951145	0.417411	0.314636	0.325156	0.55689	0.208454
'Area 1 (PostCG) left'	0.699765	0.56174	0.742932	0.606284	0.916758	0.417411	0.710472	0.979873	1	0.96263	1.39189e-33	0.721238	0.775856	0.820379	0.56174	0.979873	4.66493e-22	0.621475	1.42308e-30	0.882526	0.00294543	0.0575175	0.0261669	0.015285	6.78388e-15	0.136622	1.74187e-26	0.601257	0.000772069	0.997124	2.4139e-10	0.460005	0.000131334	0.373353	3.94037e-11	0.446977	3.03249e-07	0.92248	9.39412e-09	0.0495033	0.00521939	0.596249	0.00232326	0.417411	0.0303066	0.232887	3.00958e-18	0.0767922	2.70579e-15
'Area 1 (PostCG) right'	0.284432	0.518841	0.235722	0.385073	0.211073	0.195711	0.417411	0.377235	0.96263	1	0.859822	4.63545e-27	0.31118	0.369495	0.689116	0.434163	0.928206	8.12976e-11	0.865488	6.96161e-26	0.979873	0.041719	0.92248	0.0520638	0.537697	7.64217e-10	0.75934	1.17308e-16	0.668005	0.00436042	0.979873	0.000879194	0.373353	0.00664998	0.956886	0.00034509	0.63683	0.0349969	0.991373	0.00477244	0.198212	0.0855866	0.167473	0.0143979	0.92248	0.0216869	0.343192	5.34083e-05	0.968376
'Area 2 (PostCS) left'	0.358073	0.259286	0.321624	0.294274	0.939669	0.425739	0.899619	0.945405	1.39189e-33	0.859822	1	0.854163	0.92248	0.721238	0.726641	0.809188	1.28175e-25	0.611329	1.45596e-32	0.871161	0.00354879	0.104068	0.0804666	0.0402933	2.93778e-14	0.118625	6.79458e-29	0.652342	8.67811e-05	0.581342	8.52845e-11	0.290969	3.04686e-05	0.176524	6.39415e-11	0.287688	3.38965e-06	0.689116	6.44931e-07	0.0665823	0.0112873	0.438411	0.00053313	0.219073	0.0101781	0.262342	1.19696e-14	0.0817227	3.24372e-13
'Area 2 (PostCS) right'	0.256254	0.621475	0.227289	0.455639	0.188344	0.136622	0.365663	0.232887	0.721238	4.63545e-27	0.854163	1	0.238582	0.221788	0.726641	0.455639	0.820379	7.26983e-09	0.726641	7.98652e-21	0.859822	0.0721069	0.928206	0.0966157	0.871161	1.90975e-07	0.721238	2.4159e-11	0.781385	0.00294543	0.928206	1.60255e-05	0.40918	0.00315976	0.571501	0.00346766	0.96263	0.195711	0.641983	0.0565769	0.300961	0.190776	0.169703	0.0349969	0.737489	0.0655203	0.354315	0.0127589	0.974124
'Area 25 (sACC) left'	0.000284167	0.0011651	0.150425	0.0655203	9.58143e-28	8.76662e-22	1.23767e-31	3.23095e-26	0.775856	0.31118	0.92248	0.238582	1	1.54691e-30	0.00897598	0.00102589	0.509543	0.542464	0.792474	0.542464	0.737489	0.211073	0.460005	0.621475	0.318118	0.859822	0.732058	0.882526	0.56174	0.803606	0.96263	0.837234	0.96263	0.786924	0.102542	0.158776	0.0292222	0.154557	0.0624178	0.460005	0.0108313	0.123817	0.951145	0.814778	0.781385	0.268529	0.451296	0.350582	0.304342
'Area 25 (sACC) right'	0.000151925	0.000385185	0.0698536	0.0286926	1.17387e-19	5.37446e-30	5.00067e-25	7.427e-32	0.820379	0.369495	0.721238	0.221788	1.54691e-30	1	0.00936181	0.00021441	0.678529	0.601257	0.928206	0.434163	0.641983	0.509543	0.31118	0.985623	0.169703	0.694433	1	0.974124	0.417411	0.781385	0.814778	0.825988	0.96263	0.968376	0.0349969	0.0792262	0.00389084	0.154557	0.0115215	0.683815	0.00398091	0.110352	0.715848	0.871161	0.611329	0.596249	0.183548	0.616393	0.108753
'Area 33 (ACC) left'	1.70155e-13	2.22215e-14	1.50889e-10	1.47371e-11	0.0817227	0.0143979	0.00157342	0.0014973	0.56174	0.689116	0.726641	0.726641	0.00897598	0.00936181	1	6.33972e-30	0.905327	0.775856	0.689116	1	0.00331045	0.00897598	0.0016128	0.000160983	0.968376	0.831607	0.591261	0.438411	0.647154	0.87684	0.0923535	0.500333	0.250265	0.354315	0.63683	0.581342	0.107173	0.916758	0.0155912	0.945405	0.102542	0.297605	0.464394	0.328713	0.0117601	0.0882437	0.500333	0.219073	0.509543
'Area 33 (ACC) right'	3.42176e-13	2.35149e-13	2.24249e-09	3.34386e-10	0.0200912	0.000246988	0.000143348	2.77043e-05	0.979873	0.434163	0.809188	0.455639	0.00102589	0.00021441	6.33972e-30	1	0.56661	0.781385	0.974124	0.916758	0.00323431	0.0286926	0.000856725	0.000406827	0.56174	0.837234	0.328713	0.581342	0.621475	0.871161	0.0261669	0.486686	0.235722	0.38903	0.781385	0.381142	0.434163	0.92248	0.203286	0.825988	0.262342	0.413283	0.504927	0.332295	0.00790228	0.216383	0.837234	0.373353	0.974124
'Area 3a (PostCG) left'	0.211073	0.183548	0.120336	0.138531	0.401047	0.951145	0.455639	0.413283	4.66493e-22	0.928206	1.28175e-25	0.820379	0.509543	0.678529	0.905327	0.56661	1	0.825988	4.40105e-31	0.662768	0.000406827	0.134732	0.0732557	0.0732557	2.62777e-14	0.0261669	1.88549e-32	0.859822	1.63431e-07	0.0193325	7.03991e-11	0.105611	5.55481e-07	0.0132859	5.40051e-12	0.0503448	5.49975e-06	0.0980709	1.34431e-06	0.468806	0.00521939	0.0655203	2.55938e-06	0.0135566	3.24549e-05	0.120336	1.42045e-12	0.482182	2.6423e-12
'Area 3a (PostCG) right'	0.504927	0.842869	0.27166	0.486686	0.710472	0.842869	0.882526	0.951145	0.621475	8.12976e-11	0.611329	7.26983e-09	0.542464	0.601257	0.775856	0.781385	0.825988	1	0.710472	7.21384e-17	0.500333	0.434163	0.365663	0.945405	0.721238	7.76386e-07	0.985623	2.0105e-23	0.321624	0.000335695	0.181184	0.163081	0.358073	0.0732557	0.56661	0.00281	0.528226	0.102542	0.87684	0.0143979	0.781385	0.265423	0.171954	0.0175443	0.689116	0.0780015	0.647154	2.74644e-06	0.865488
'Area 3b (PostCG) left'	0.346875	0.244375	0.304342	0.27166	0.616393	0.616393	0.601257	0.673259	1.42308e-30	0.865488	1.45596e-32	0.726641	0.792474	0.928206	0.689116	0.974124	4.40105e-31	0.710472	1	0.87684	8.94167e-05	0.0529415	0.00956022	0.0182414	4.0517e-15	0.0792262	3.14144e-31	0.710472	3.56667e-05	0.238582	2.77656e-10	0.163081	1.3605e-05	0.0780015	5.13338e-12	0.241466	4.96372e-07	0.442682	5.15775e-08	0.127376	0.00371624	0.259286	0.000284167	0.138531	0.000284167	0.118625	5.5688e-16	0.174228	8.93036e-16
'Area 3b (PostCG) right'	0.377235	0.616393	0.178843	0.325156	0.413283	0.211073	0.486686	0.425739	0.882526	6.96161e-26	0.871161	7.98652e-21	0.542464	0.434163	1	0.916758	0.662768	7.21384e-17	0.87684	1	0.956886	0.041719	0.764833	0.0817227	0.181184	2.48507e-14	0.837234	4.31322e-21	0.244375	2.4705e-06	0.689116	2.28746e-05	0.123817	6.81876e-05	0.413283	1.16252e-06	0.294274	0.00446029	0.464394	0.000752154	0.0829946	0.0271532	0.00416675	0.000151925	0.888218	0.00664998	0.647154	5.55481e-07	0.809188
'Area 44 (IFG) left'	0.377235	0.307748	0.183548	0.290969	0.373353	0.979873	0.882526	0.715848	0.00294543	0.979873	0.00354879	0.859822	0.737489	0.641983	0.00331045	0.00323431	0.000406827	0.500333	8.94167e-05	0.956886	1	0.770339	1.10069e-25	0.232887	0.0256855	0.945405	0.00122553	0.455639	0.831607	0.732058	0.699765	0.343192	0.455639	0.203286	0.00807283	0.974124	0.0067961	0.219073	0.00416675	0.753858	0.14839	0.377235	0.596249	0.576411	2.67595e-27	0.939669	0.000609183	0.571501	7.71359e-08
'Area 44 (IFG) right'	0.00138947	0.00110745	0.00398091	0.0016943	0.346875	0.951145	0.0655203	0.181184	0.0575175	0.041719	0.104068	0.0721069	0.211073	0.509543	0.00897598	0.0286926	0.134732	0.434163	0.0529415	0.041719	0.770339	1	0.96263	1.18193e-26	0.325156	0.882526	0.0895969	0.997124	0.523523	0.726641	0.31118	0.265423	0.871161	0.899619	0.31118	1	0.0565769	0.537697	0.0233918	0.532951	0.250265	0.888218	0.290969	0.183548	0.825988	1.03723e-27	0.00557905	0.405101	0.00426259
'Area 45 (IFG) left'	0.928206	0.798035	0.621475	0.859822	0.576411	0.798035	0.715848	0.425739	0.0261669	0.92248	0.0804666	0.928206	0.460005	0.31118	0.0016128	0.000856725	0.0732557	0.365663	0.00956022	0.764833	1.10069e-25	0.96263	1	0.200738	0.0869069	0.820379	0.0909668	0.314636	0.500333	0.294274	0.205858	0.150425	0.154557	0.136622	0.0256855	0.737489	0.00261749	0.253247	0.00146053	0.405101	0.0755982	0.385073	0.991373	0.464394	3.21791e-15	0.468806	0.000466002	0.284432	2.30154e-06
'Area 45 (IFG) right'	0.000292206	0.000151925	0.0014973	0.000233436	0.820379	0.616393	0.219073	0.4777	0.015285	0.0520638	0.0402933	0.0966157	0.621475	0.985623	0.000160983	0.000406827	0.0732557	0.945405	0.0182414	0.0817227	0.232887	1.18193e-26	0.200738	1	0.0486737	0.56661	0.0565769	0.647154	0.55689	0.528226	0.281202	0.200738	0.764833	0.985623	0.0382325	0.748389	0.00146053	0.825988	0.00064234	0.842869	0.0565769	0.939669	0.176524	0.200738	0.689116	1.2463e-16	0.000491846	0.715848	0.00398091
'Area 4a (PreCG) left'	0.601257	0.455639	0.683815	0.393011	0.500333	0.0520638	0.542464	0.318118	6.78388e-15	0.537697	2.93778e-14	0.871161	0.318118	0.169703	0.968376	0.56174	2.62777e-14	0.721238	4.0517e-15	0.181184	0.0256855	0.325156	0.0869069	0.0486737	1	9.04819e-08	5.31456e-17	0.528226	2.70327e-07	0.0117601	6.4076e-15	0.0138321	8.94624e-11	5.34083e-05	4.68179e-28	1.19399e-07	2.22215e-14	0.0001859	2.08407e-11	0.238582	5.61566e-09	0.0001657	7.19122e-13	2.65133e-06	0.0923535	0.694433	2.7993e-11	0.495762	8.54495e-06
'Area 4a (PreCG) right'	0.434163	0.786924	0.683815	0.611329	0.854163	0.244375	0.928206	0.792474	0.136622	7.64217e-10	0.118625	1.90975e-07	0.859822	0.694433	0.831607	0.837234	0.0261669	7.76386e-07	0.0792262	2.48507e-14	0.945405	0.882526	0.820379	0.56661	9.04819e-08	1	0.0325795	6.70944e-11	0.000202546	6.97725e-10	0.000106888	2.91113e-08	4.26925e-07	1.22898e-13	2.4705e-06	1.20437e-17	0.000100734	2.40869e-07	0.00807283	1.9963e-06	8.67811e-05	1.07953e-05	5.02269e-11	1.66002e-12	0.820379	0.825988	0.381142	5.55481e-07	0.91104
'Area 4p (PreCG) left'	0.626575	0.514181	0.438411	0.500333	0.662768	0.726641	0.668005	0.699765	1.74187e-26	0.75934	6.79458e-29	0.721238	0.732058	1	0.591261	0.328713	1.88549e-32	0.985623	3.14144e-31	0.837234	0.00122553	0.0895969	0.0909668	0.0565769	5.31456e-17	0.0325795	1	0.939669	1.8252e-05	0.198212	2.18939e-11	0.325156	1.40594e-05	0.0895969	7.60284e-15	0.0486737	6.3115e-08	0.0792262	9.39412e-09	0.514181	0.000752154	0.0676584	8.83645e-06	0.0252118	0.00165309	0.150425	1.06281e-17	0.576411	5.11498e-14
'Area 4p (PreCG) right'	0.916758	0.732058	0.737489	0.939669	0.509543	0.537697	0.55206	0.673259	0.601257	1.17308e-16	0.652342	2.4159e-11	0.882526	0.974124	0.438411	0.581342	0.859822	2.0105e-23	0.710472	4.31322e-21	0.455639	0.997124	0.314636	0.647154	0.528226	6.70944e-11	0.939669	1	0.55689	0.000395868	0.576411	0.171954	0.87684	0.0529415	0.742932	2.22128e-06	0.596249	0.000276336	0.732058	1.11597e-05	0.14839	0.00609336	0.0439373	0.000317619	0.509543	0.514181	0.647154	9.88742e-12	1
'Area 5Ci (SPL) left'	0.0966157	0.0698536	0.203286	0.0909668	0.798035	0.710472	0.641983	0.40918	0.000772069	0.668005	8.67811e-05	0.781385	0.56174	0.417411	0.647154	0.621475	1.63431e-07	0.321624	3.56667e-05	0.244375	0.831607	0.523523	0.500333	0.55689	2.70327e-07	0.000202546	1.8252e-05	0.55689	1	6.39089e-09	3.08734e-11	1.73015e-06	1.64063e-21	5.40051e-12	2.77043e-05	0.00824667	0.0538315	0.188344	0.0382325	0.518841	0.0644723	0.0216869	5.86331e-09	1.45281e-05	0.195711	0.224527	0.328713	0.705111	0.764833
'Area 5Ci (SPL) right'	0.0565769	0.0817227	0.0200912	0.0130201	0.668005	0.991373	0.96263	0.848512	0.997124	0.00436042	0.581342	0.00294543	0.803606	0.781385	0.87684	0.871161	0.0193325	0.000335695	0.238582	2.4705e-06	0.732058	0.726641	0.294274	0.528226	0.0117601	6.97725e-10	0.198212	0.000395868	6.39089e-09	1	0.00878845	1.14881e-11	2.91113e-08	8.34914e-19	0.0382325	4.43352e-07	0.314636	0.054734	0.576411	0.0869069	0.0172046	0.00389084	5.86331e-09	3.34386e-10	0.455639	0.859822	0.365663	0.318118	0.358073
'Area 5L (SPL) left'	0.781385	0.933936	0.495762	0.951145	0.626575	0.294274	0.928206	0.985623	2.4139e-10	0.979873	8.52845e-11	0.928206	0.96263	0.814778	0.0923535	0.0261669	7.03991e-11	0.181184	2.77656e-10	0.689116	0.699765	0.31118	0.205858	0.281202	6.4076e-15	0.000106888	2.18939e-11	0.576411	3.08734e-11	0.00878845	1	3.05183e-06	2.52818e-20	6.83987e-08	9.84272e-11	0.00142459	0.000317619	0.224527	0.0049914	0.268529	0.0271532	0.174228	3.16089e-08	0.00216159	0.933936	0.297605	7.46683e-05	0.102542	0.0132859
'Area 5L (SPL) right'	0.253247	0.421563	0.683815	0.241466	0.547252	0.397016	0.591261	0.997124	0.460005	0.000879194	0.290969	1.60255e-05	0.837234	0.825988	0.500333	0.486686	0.105611	0.163081	0.163081	2.28746e-05	0.343192	0.265423	0.150425	0.200738	0.0138321	2.91113e-08	0.325156	0.171954	1.73015e-06	1.14881e-11	3.05183e-06	1	1.08268e-10	3.27981e-22	0.110352	0.000208399	0.809188	0.683815	0.56661	0.945405	0.726641	0.40918	3.56667e-05	5.17905e-05	0.865488	0.393011	0.238582	0.705111	0.287688
'Area 5M (SPL) left'	0.56174	0.518841	0.75934	0.601257	0.764833	0.438411	0.871161	0.939669	0.000131334	0.373353	3.04686e-05	0.40918	0.96263	0.96263	0.250265	0.235722	5.55481e-07	0.358073	1.3605e-05	0.123817	0.455639	0.871161	0.154557	0.764833	8.94624e-11	4.26925e-07	1.40594e-05	0.87684	1.64063e-21	2.91113e-08	2.52818e-20	1.08268e-10	1	1.54562e-17	5.35062e-07	8.17286e-05	0.0189626	0.0995435	0.0980709	0.854163	0.0208758	0.0252118	4.55872e-11	1.61021e-06	0.991373	0.726641	0.227289	0.442682	0.842869
'Area 5M (SPL) right'	0.205858	0.346875	0.606284	0.216383	0.581342	0.523523	0.699765	0.753858	0.373353	0.00664998	0.176524	0.00315976	0.786924	0.968376	0.354315	0.38903	0.0132859	0.0732557	0.0780015	6.81876e-05	0.203286	0.899619	0.136622	0.985623	5.34083e-05	1.22898e-13	0.0895969	0.0529415	5.40051e-12	8.34914e-19	6.83987e-08	3.27981e-22	1.54562e-17	1	0.00308679	1.69933e-07	0.241466	0.0895969	0.905327	0.188344	0.113605	0.0238358	6.08443e-10	1.7963e-09	0.683815	0.933936	0.213716	0.647154	0.108753
'Area 6d1 (PreCG) left'	0.882526	0.596249	0.56174	0.495762	0.446977	0.0204802	0.290969	0.132863	3.94037e-11	0.956886	6.39415e-11	0.571501	0.102542	0.0349969	0.63683	0.781385	5.40051e-12	0.56661	5.13338e-12	0.413283	0.00807283	0.31118	0.0256855	0.0382325	4.68179e-28	2.4705e-06	7.60284e-15	0.742932	2.77043e-05	0.0382325	9.84272e-11	0.110352	5.35062e-07	0.00308679	1	3.8797e-08	1.3045e-22	2.80897e-07	3.45743e-17	0.03317	8.42084e-13	1.08073e-06	1.49627e-12	6.21348e-07	0.0343786	0.748389	1.09438e-12	0.115259	0.000106888
'Area 6d1 (PreCG) right'	0.657546	0.997124	0.421563	0.596249	0.393011	0.0478558	0.307748	0.120336	0.446977	0.00034509	0.287688	0.00346766	0.158776	0.0792262	0.581342	0.381142	0.0503448	0.00281	0.241466	1.16252e-06	0.974124	1	0.737489	0.748389	1.19399e-07	1.20437e-17	0.0486737	2.22128e-06	0.00824667	4.43352e-07	0.00142459	0.000208399	8.17286e-05	1.69933e-07	3.8797e-08	1	3.29345e-08	2.7254e-16	5.02191e-05	1.24858e-10	9.84272e-11	2.00075e-13	4.09996e-14	4.97048e-19	0.905327	0.865488	0.277996	1.14779e-07	0.985623
'Area 6d2 (PreCG) left'	0.705111	0.968376	0.848512	0.837234	0.274815	0.00436042	0.140462	0.0159028	3.03249e-07	0.63683	3.38965e-06	0.96263	0.0292222	0.00389084	0.107173	0.434163	5.49975e-06	0.528226	4.96372e-07	0.294274	0.0067961	0.0565769	0.00261749	0.00146053	2.22215e-14	0.000100734	6.3115e-08	0.596249	0.0538315	0.314636	0.000317619	0.809188	0.0189626	0.241466	1.3045e-22	3.29345e-08	1	2.65012e-10	5.97328e-26	0.00205961	2.14543e-22	5.80645e-11	2.92164e-09	8.35513e-08	0.158776	0.468806	8.87487e-13	0.0165425	3.14469e-05
'Area 6d2 (PreCG) right'	0.742932	0.871161	0.509543	0.87684	0.4777	0.183548	0.244375	0.185934	0.92248	0.0349969	0.689116	0.195711	0.154557	0.154557	0.916758	0.92248	0.0980709	0.102542	0.442682	0.00446029	0.219073	0.537697	0.253247	0.825988	0.0001859	2.40869e-07	0.0792262	0.000276336	0.188344	0.054734	0.224527	0.683815	0.0995435	0.0895969	2.80897e-07	2.7254e-16	2.65012e-10	1	1.44517e-06	6.44464e-19	2.55362e-15	4.02077e-24	1.2117e-08	5.97628e-12	0.132863	0.307748	0.0780015	1.88809e-11	0.837234
'Area 6d3 (SFS) left'	0.997124	0.798035	0.542464	0.591261	0.413283	0.0175443	0.265423	0.0303066	9.39412e-09	0.991373	6.44931e-07	0.641983	0.0624178	0.0115215	0.0155912	0.203286	1.34431e-06	0.87684	5.15775e-08	0.464394	0.00416675	0.0233918	0.00146053	0.00064234	2.08407e-11	0.00807283	9.39412e-09	0.732058	0.0382325	0.576411	0.0049914	0.56661	0.0980709	0.905327	3.45743e-17	5.02191e-05	5.97328e-26	1.44517e-06	1	0.0395962	1.40652e-16	8.69498e-08	5.69107e-06	7.46683e-05	0.181184	0.108753	9.62308e-20	0.108753	2.24249e-09
'Area 6d3 (SFS) right'	0.939669	0.721238	0.803606	0.715848	0.764833	0.933936	0.631694	0.737489	0.0495033	0.00477244	0.0665823	0.0565769	0.460005	0.683815	0.945405	0.825988	0.468806	0.0143979	0.127376	0.000752154	0.753858	0.532951	0.405101	0.842869	0.238582	1.9963e-06	0.514181	1.11597e-05	0.518841	0.0869069	0.268529	0.945405	0.854163	0.188344	0.03317	1.24858e-10	0.00205961	6.44464e-19	0.0395962	1	2.22128e-06	2.93778e-14	0.00477244	3.95816e-07	0.596249	0.318118	0.509543	5.29893e-21	0.0792262
'Area 6ma (preSMA, mesial SFG) left'	0.87684	0.997124	0.405101	0.626575	0.0882437	0.00323431	0.0556491	0.0155912	0.00521939	0.198212	0.0112873	0.300961	0.0108313	0.00398091	0.102542	0.262342	0.00521939	0.781385	0.00371624	0.0829946	0.14839	0.250265	0.0755982	0.0565769	5.61566e-09	8.67811e-05	0.000752154	0.14839	0.0644723	0.0172046	0.0271532	0.726641	0.0208758	0.113605	8.42084e-13	9.84272e-11	2.14543e-22	2.55362e-15	1.40652e-16	2.22128e-06	1	1.12299e-23	2.66531e-11	1.22898e-13	0.31118	0.657546	8.83645e-06	0.0127589	0.015285
'Area 6ma (preSMA, mesial SFG) right'	0.518841	0.814778	0.250265	0.482182	0.346875	0.125587	0.227289	0.163081	0.596249	0.0855866	0.438411	0.190776	0.123817	0.110352	0.297605	0.413283	0.0655203	0.265423	0.259286	0.0271532	0.377235	0.888218	0.385073	0.939669	0.0001657	1.07953e-05	0.0676584	0.00609336	0.0216869	0.00389084	0.174228	0.40918	0.0252118	0.0238358	1.08073e-06	2.00075e-13	5.80645e-11	4.02077e-24	8.69498e-08	2.93778e-14	1.12299e-23	1	6.39415e-11	5.90851e-16	0.193232	0.668005	0.0687488	1.8853e-05	0.532951
'Area 6mp (SMA, mesial SFG) left'	0.0325795	0.0634382	0.0709729	0.0446986	0.979873	0.328713	0.737489	0.905327	0.00232326	0.167473	0.00053313	0.169703	0.951145	0.715848	0.464394	0.504927	2.55938e-06	0.171954	0.000284167	0.00416675	0.596249	0.290969	0.991373	0.176524	7.19122e-13	5.02269e-11	8.83645e-06	0.0439373	5.86331e-09	5.86331e-09	3.16089e-08	3.56667e-05	4.55872e-11	6.08443e-10	1.49627e-12	4.09996e-14	2.92164e-09	1.2117e-08	5.69107e-06	0.00477244	2.66531e-11	6.39415e-11	1	3.58758e-23	0.256254	0.486686	0.0117601	0.259286	0.274815
'Area 6mp (SMA, mesial SFG) right'	0.0303066	0.0767922	0.0709729	0.0349969	0.92248	0.473242	0.694433	0.951145	0.417411	0.0143979	0.219073	0.0349969	0.814778	0.871161	0.328713	0.332295	0.0135566	0.0175443	0.138531	0.000151925	0.576411	0.183548	0.464394	0.200738	2.65133e-06	1.66002e-12	0.0252118	0.000317619	1.45281e-05	3.34386e-10	0.00216159	5.17905e-05	1.61021e-06	1.7963e-09	6.21348e-07	4.97048e-19	8.35513e-08	5.97628e-12	7.46683e-05	3.95816e-07	1.22898e-13	5.90851e-16	3.58758e-23	1	0.979873	0.385073	0.350582	0.00557905	0.968376
'Area 6r1 (PreCG) left'	0.0882437	0.0721069	0.0252118	0.0495033	0.238582	0.268529	0.673259	0.417411	0.0303066	0.92248	0.0101781	0.737489	0.781385	0.611329	0.0117601	0.00790228	3.24549e-05	0.689116	0.000284167	0.888218	2.67595e-27	0.825988	3.21791e-15	0.689116	0.0923535	0.820379	0.00165309	0.509543	0.195711	0.455639	0.933936	0.865488	0.991373	0.683815	0.0343786	0.905327	0.158776	0.132863	0.181184	0.596249	0.31118	0.193232	0.256254	0.979873	1	0.882526	0.0923535	0.683815	0.000254038
'Area 6r1 (PreCG) right'	0.0168707	0.0135566	0.00956022	0.00878845	0.460005	0.803606	0.176524	0.314636	0.232887	0.0216869	0.262342	0.0655203	0.268529	0.596249	0.0882437	0.216383	0.120336	0.0780015	0.118625	0.00664998	0.939669	1.03723e-27	0.468806	1.2463e-16	0.694433	0.825988	0.150425	0.514181	0.224527	0.859822	0.297605	0.393011	0.726641	0.933936	0.748389	0.865488	0.468806	0.307748	0.108753	0.318118	0.657546	0.668005	0.486686	0.385073	0.882526	1	0.0565769	0.232887	0.00725191
'Area 6v1 (PreCG) left'	0.504927	0.576411	0.694433	0.673259	0.956886	0.185934	0.792474	0.325156	3.00958e-18	0.343192	1.19696e-14	0.354315	0.451296	0.183548	0.500333	0.837234	1.42045e-12	0.647154	5.5688e-16	0.647154	0.000609183	0.00557905	0.000466002	0.000491846	2.7993e-11	0.381142	1.06281e-17	0.647154	0.328713	0.365663	7.46683e-05	0.238582	0.227289	0.213716	1.09438e-12	0.277996	8.87487e-13	0.0780015	9.62308e-20	0.509543	8.83645e-06	0.0687488	0.0117601	0.350582	0.0923535	0.0565769	1	0.715848	5.67465e-21
'Area 6v1 (PreCG) right'	0.287688	0.193232	0.381142	0.195711	0.882526	0.997124	0.405101	0.55689	0.0767922	5.34083e-05	0.0817227	0.0127589	0.350582	0.616393	0.219073	0.373353	0.482182	2.74644e-06	0.174228	5.55481e-07	0.571501	0.405101	0.284432	0.715848	0.495762	5.55481e-07	0.576411	9.88742e-12	0.705111	0.318118	0.102542	0.705111	0.442682	0.647154	0.115259	1.14779e-07	0.0165425	1.88809e-11	0.108753	5.29893e-21	0.0127589	1.8853e-05	0.259286	0.00557905	0.683815	0.232887	0.715848	1	0.253247
'Area 6v2 (PreCG) left'	0.770339	0.87684	0.781385	0.893915	0.764833	0.158776	0.532951	0.208454	2.70579e-15	0.968376	3.24372e-13	0.974124	0.304342	0.108753	0.509543	0.974124	2.6423e-12	0.865488	8.93036e-16	0.809188	7.71359e-08	0.00426259	2.30154e-06	0.00398091	8.54495e-06	0.91104	5.11498e-14	1	0.764833	0.358073	0.0132859	0.287688	0.842869	0.108753	0.000106888	0.985623	3.14469e-05	0.837234	2.24249e-09	0.0792262	0.015285	0.532951	0.274815	0.968376	0.000254038	0.00725191	5.67465e-21	0.253247	1
'Area 6v2 (PreCG) right'	0.87684	0.803606	0.888218	0.775856	0.156656	0.434163	0.518841	0.518841	0.0266561	4.16998e-05	0.0276582	0.0065067	0.446977	0.421563	0.974124	0.547252	0.350582	1.9633e-09	0.144384	3.53217e-07	0.304342	0.0238358	0.290969	0.0200912	0.277996	0.00510424	0.314636	1.56008e-08	0.542464	0.332295	0.0252118	0.974124	0.115259	0.91104	0.792474	0.0923535	0.673259	0.00146053	0.571501	6.12157e-09	0.405101	0.03317	0.683815	0.325156	0.354315	0.00521939	0.96263	3.08229e-12	0.694433
'Area 6v3 (PreCG) left'	0.91104	0.748389	0.455639	0.56661	0.673259	0.169703	0.268529	0.123817	1.49592e-08	0.361855	3.7243e-08	0.300961	0.154557	0.0817227	0.165266	0.274815	1.26399e-08	0.997124	8.52845e-11	0.486686	9.50013e-19	0.0951778	5.97628e-12	0.0252118	0.00122553	0.951145	4.38458e-08	0.997124	0.673259	0.652342	0.247308	0.705111	0.905327	0.321624	0.00488081	0.92248	0.00255605	0.657546	8.67811e-05	0.332295	0.0817227	0.576411	0.662768	0.542464	3.28368e-14	0.0842826	2.34388e-09	0.606284	1.37615e-20
'Area 6v3 (PreCG) right'	0.0804666	0.0575175	0.0495033	0.0337697	0.300961	0.647154	0.27166	0.259286	0.284432	0.000180643	0.193232	0.0120031	0.198212	0.253247	0.0869069	0.0855866	0.781385	9.79677e-08	0.596249	2.65133e-06	0.626575	6.67172e-09	0.968376	1.69933e-07	0.397016	0.101034	0.571501	0.000170547	0.678529	0.167473	0.176524	0.678529	0.509543	0.641983	0.537697	0.928206	0.933936	0.683815	0.509543	0.0424477	0.939669	0.770339	0.616393	0.438411	0.63683	1.74836e-12	0.899619	0.0146884	0.721238
'Area 7A (SPL) left'	0.689116	0.571501	0.899619	0.586291	0.792474	0.792474	0.647154	0.764833	1.34367e-07	0.460005	1.37521e-08	0.87684	0.528226	0.820379	0.652342	0.307748	1.34367e-07	0.14839	2.40869e-07	0.75934	0.96263	0.343192	0.504927	0.486686	1.50118e-05	0.0431871	6.21348e-07	0.0995435	8.94396e-12	0.0165425	2.26912e-19	5.88874e-06	4.81339e-15	3.76316e-06	0.000902209	0.185934	0.318118	0.721238	0.235722	0.0349969	0.732058	0.899619	0.000292206	0.125587	0.55206	0.300961	0.0178899	0.0168707	0.0478558
'Area 7A (SPL) right'	0.123817	0.156656	0.405101	0.0817227	0.495762	0.770339	0.221788	0.429939	0.232887	0.054734	0.268529	9.49163e-05	0.518841	0.742932	0.468806	0.606284	0.732058	0.673259	0.318118	0.0604178	0.770339	0.0503448	0.814778	0.0511982	0.803606	0.0855866	0.831607	0.401047	0.0349969	1.71043e-05	0.0271532	6.05189e-15	0.0014973	2.91867e-07	0.770339	0.287688	0.792474	0.321624	0.652342	0.188344	0.899619	0.63683	0.247308	0.111969	0.781385	0.373353	0.882526	0.0276582	0.905327
'Area 7M (SPL) left'	0.586291	0.683815	0.321624	0.38903	0.951145	0.621475	0.647154	0.397016	0.899619	0.0314254	0.678529	0.455639	0.413283	0.262342	0.532951	0.854163	0.500333	0.0375658	0.532951	0.0687488	0.318118	0.300961	0.198212	0.265423	0.985623	0.230076	0.764833	0.00371624	0.0135566	0.0115215	0.369495	0.00860442	0.0829946	0.0162199	0.939669	0.335903	0.803606	0.464394	0.859822	0.434163	0.92248	0.865488	0.792474	0.905327	0.165266	0.287688	0.825988	0.0276582	0.631694
'Area 7M (SPL) right'	0.742932	0.893915	0.464394	0.626575	0.748389	0.393011	0.314636	0.110352	0.820379	0.15248	0.968376	0.899619	0.176524	0.0767922	0.951145	0.616393	0.809188	0.193232	0.781385	0.442682	0.325156	0.307748	0.108753	0.377235	0.905327	0.442682	0.91104	0.0271532	0.0200912	0.00135514	0.905327	0.00182367	0.129185	0.00436042	0.837234	0.586291	0.837234	0.596249	0.871161	0.75934	0.865488	0.626575	0.748389	0.859822	0.253247	0.300961	0.792474	0.163081	0.737489
'Area 7P (SPL) left'	0.859822	0.968376	0.75934	0.837234	0.63683	0.710472	0.837234	0.825988	0.00142459	0.365663	0.000478761	0.882526	0.781385	0.803606	0.933936	0.601257	0.000406827	0.138531	0.000677169	0.699765	0.606284	0.985623	0.92248	0.699765	0.00956022	0.176524	0.00110745	0.061411	6.96453e-09	0.000226925	2.68055e-08	3.95816e-07	1.16152e-08	1.34431e-06	0.0698536	0.241466	0.721238	0.837234	0.38903	0.104068	0.55206	0.611329	0.0155912	0.0951778	0.238582	0.882526	0.221788	0.0115215	0.216383
'Area 7P (SPL) right'	0.385073	0.500333	0.514181	0.297605	0.888218	0.616393	0.939669	0.532951	0.611329	0.991373	0.611329	0.0755982	0.737489	0.40918	0.482182	0.882526	0.905327	0.200738	0.586291	0.576411	0.518841	0.325156	0.256254	0.211073	0.842869	0.742932	0.75934	0.0382325	0.0162199	9.49163e-05	0.0895969	6.39089e-09	0.0065067	2.51795e-05	0.899619	0.951145	0.888218	0.284432	0.888218	0.138531	0.837234	0.495762	0.528226	0.537697	0.689116	0.737489	0.899619	0.00790228	0.842869
'Area 7PC (SPL) left'	0.339535	0.211073	0.425739	0.235722	0.63683	0.606284	0.848512	0.848512	6.78388e-15	0.446977	2.0192e-16	0.611329	0.591261	0.825988	0.820379	0.581342	1.93911e-12	0.205858	1.3484e-12	0.586291	0.576411	0.354315	0.668005	0.321624	4.83807e-10	0.0410009	9.35291e-13	0.287688	2.68055e-08	0.350582	1.43128e-19	0.0439373	1.00296e-09	0.0146884	2.14525e-07	0.118625	0.00956022	0.673259	0.00477244	0.134732	0.230076	0.601257	0.000268707	0.146377	0.262342	0.451296	1.8853e-05	0.0804666	0.00138947
'Area 7PC (SPL) right'	0.0687488	0.127376	0.15248	0.0665823	0.38903	0.294274	0.748389	0.542464	0.859822	1.57146e-09	0.715848	6.78689e-17	0.460005	0.325156	0.596249	0.468806	0.859822	0.0308617	0.775856	1.5717e-07	0.596249	0.0349969	0.500333	0.0247457	0.888218	0.00226818	0.814778	0.0143979	0.227289	0.000127545	0.328713	9.85619e-13	0.0395962	6.30399e-06	0.547252	0.0252118	0.786924	0.916758	0.300961	0.742932	0.652342	0.504927	0.0895969	0.0189626	0.764833	0.230076	0.158776	0.770339	0.63683
'Area 8d1 (SFG) left'	0.122067	0.134732	0.193232	0.224527	0.373353	0.0132859	0.178843	0.0141125	8.67811e-05	1	0.00338823	0.916758	0.0565769	0.00725191	0.163081	0.75934	0.0271532	0.464394	0.000974645	0.92248	0.244375	0.024287	0.0951778	0.00996831	0.000254038	0.473242	0.00105244	0.956886	0.732058	0.300961	0.0410009	0.626575	0.721238	0.31118	5.76651e-07	0.00323431	2.55362e-15	2.74644e-06	7.21384e-17	0.0369089	4.661e-16	7.30233e-10	0.0575175	0.00398091	0.933936	0.188344	3.40433e-11	0.27166	1.61021e-06
'Area 8d1 (SFG) right'	0.500333	0.848512	0.405101	0.689116	0.0829946	0.0966157	0.0817227	0.127376	0.518841	0.054734	0.56661	0.0698536	0.0395962	0.0655203	0.0755982	0.211073	0.335903	0.581342	0.425739	0.0604178	0.339535	0.710472	0.265423	0.715848	0.0135566	0.00897598	0.358073	0.0271532	0.14839	0.265423	0.325156	0.393011	0.0882437	0.268529	0.000406827	1.11597e-05	9.33461e-07	6.26862e-16	0.000110096	9.88742e-12	2.29992e-11	3.61119e-15	0.00389084	0.0004296	0.188344	0.38903	0.219073	2.30154e-06	0.96263
'Area 8d2 (SFG) left'	0.429939	0.468806	0.314636	0.455639	0.55206	0.253247	0.657546	0.232887	5.85539e-05	0.425739	0.00064234	0.55689	0.38903	0.154557	0.000276336	0.0395962	0.0356246	0.825988	0.00105244	0.631694	0.0829946	0.0155912	0.0271532	0.00976236	0.00211003	0.997124	0.0013216	0.916758	0.55206	0.203286	0.183548	0.156656	0.652342	0.0698536	8.17286e-05	0.0343786	2.65012e-10	0.00237956	1.0689e-14	0.235722	5.81239e-10	1.3605e-05	0.259286	0.0281713	0.683815	0.101034	4.34273e-11	0.956886	7.48184e-07
'Area 8d2 (SFG) right'	0.586291	0.893915	0.547252	0.710472	0.00157342	0.0478558	0.0155912	0.0382325	0.831607	0.000732717	0.455639	0.000202546	0.0049914	0.0204802	0.00446029	0.0013216	0.350582	0.96263	0.781385	0.0159028	0.332295	0.268529	0.0909668	0.0141125	0.694433	0.108753	0.328713	0.241466	0.401047	0.523523	0.652342	0.259286	0.277996	0.287688	0.354315	0.101034	0.00488081	4.04206e-05	0.0446986	1.07953e-05	2.14511e-05	4.63195e-06	0.203286	0.0529415	0.468806	0.732058	0.997124	0.0155912	0.641983
'Area 8v1 (MFG) left'	0.91104	0.825988	0.626575	0.689116	0.997124	0.31118	0.809188	0.200738	2.92164e-09	0.0829946	9.79677e-08	0.142413	0.547252	0.205858	0.0252118	0.464394	1.8853e-05	0.652342	4.95291e-08	0.297605	0.000695234	0.022955	0.000292206	0.0125024	3.91787e-05	0.859822	1.242e-07	0.385073	0.837234	0.203286	0.0225253	0.132863	0.893915	0.0556491	5.55481e-07	0.307748	2.4159e-11	0.021278	8.2714e-18	0.905327	1.85865e-06	0.00956022	0.253247	0.354315	0.0995435	0.163081	2.31973e-21	1	7.60284e-15
'Area 8v1 (MFG) right'	0.268529	0.125587	0.455639	0.163081	0.434163	0.652342	0.238582	0.373353	0.0132859	0.00338823	0.0117601	0.0256855	0.163081	0.365663	0.997124	0.647154	0.150425	0.118625	0.0624178	0.00255605	0.241466	0.647154	0.0584711	0.571501	0.641983	0.00664998	0.0951778	0.00135514	0.905327	0.504927	0.14839	0.825988	0.893915	0.56661	0.683815	0.00363164	0.0804666	9.00235e-09	0.451296	9.47125e-16	0.00878845	5.69107e-06	0.803606	0.105611	0.31118	0.413283	0.434163	1.13115e-14	0.0882437
'Area 8v2 (MFG) left'	0.350582	0.325156	0.365663	0.314636	0.75934	0.401047	0.842869	0.244375	2.70327e-07	0.0511982	4.32296e-06	0.107173	0.721238	0.238582	0.000772069	0.0923535	0.00021441	0.621475	1.55328e-06	0.259286	6.94712e-07	0.150425	3.57494e-08	0.0462545	9.77844e-05	0.928206	5.3146e-06	0.377235	0.514181	0.253247	0.160918	0.0909668	0.641983	0.0869069	6.74717e-06	0.547252	4.32997e-09	0.0575175	3.24372e-13	0.905327	0.000106888	0.0744194	0.385073	0.581342	0.00243711	0.647154	6.00639e-17	0.91104	4.01545e-13
'Area 8v2 (MFG) right'	0.221788	0.115259	0.294274	0.123817	0.208454	0.401047	0.131014	0.185934	0.0343786	0.0106096	0.0182414	0.0556491	0.0895969	0.232887	0.621475	0.268529	0.127376	0.27166	0.111969	0.0271532	0.15248	0.343192	0.0165425	0.0216869	0.542464	0.132863	0.101034	0.0193325	0.346875	0.683815	0.0314254	0.652342	0.247308	0.820379	0.694433	0.131014	0.0375658	5.17905e-05	0.235722	1.37272e-10	0.00622843	0.00125681	0.737489	0.468806	0.504927	0.753858	0.939669	3.66848e-10	0.290969
'Area CoS1 (CoS) left'	0.15248	0.150425	0.0362619	0.140462	0.473242	0.335903	0.601257	0.641983	0.631694	0.150425	0.495762	0.0665823	0.705111	0.673259	0.00226818	0.00157342	0.31118	0.0923535	0.250265	0.0676584	0.00773497	0.715848	0.0266561	0.586291	0.742932	0.154557	0.55206	0.0655203	0.991373	0.528226	0.55689	0.0655203	0.464394	0.129185	0.190776	0.325156	0.0439373	0.621475	0.0744194	0.854163	0.0362619	0.0966157	0.968376	0.307748	0.000974645	0.814778	0.616393	0.346875	0.933936
'Area CoS1 (CoS) right'	0.837234	0.798035	0.715848	0.631694	0.979873	0.350582	0.928206	0.662768	0.916758	0.158776	0.803606	0.0937571	0.514181	0.893915	0.421563	0.997124	0.997124	0.678529	0.775856	0.195711	0.500333	0.792474	0.518841	0.786924	0.92248	0.786924	0.748389	0.56661	0.764833	0.657546	0.158776	0.899619	0.491212	0.837234	0.899619	0.208454	0.742932	0.224527	0.742932	0.0980709	0.354315	0.219073	0.405101	0.211073	0.131014	0.848512	0.537697	0.0755982	0.753858
'Area EC (Hippocampal Region, Entorhinal Cortex) left'	0.468806	0.732058	0.825988	0.905327	2.30154e-06	1.3605e-05	0.0004296	0.00142459	0.140462	0.0382325	0.27166	0.122067	7.2446e-05	0.000103768	0.92248	0.581342	0.486686	0.820379	0.262342	0.110352	0.586291	0.00609336	0.888218	0.00709701	0.0204802	0.216383	0.178843	0.647154	0.732058	0.668005	0.061411	0.775856	0.281202	0.662768	0.03317	0.136622	0.0575175	0.354315	0.116932	0.732058	0.0995435	0.848512	0.0454709	0.0817227	0.127376	0.0125024	0.200738	0.75934	0.328713
'Area EC (Hippocampal Region, Entorhinal Cortex) right'	0.528226	0.928206	0.647154	0.786924	1.07953e-05	1.9633e-09	5.50739e-05	4.32296e-06	0.00261749	0.434163	0.00878845	0.831607	1.76693e-05	9.68355e-07	0.951145	0.335903	0.0895969	0.486686	0.0165425	0.514181	0.859822	0.238582	0.96263	0.0281713	4.16998e-05	0.0665823	0.0221027	0.825988	0.219073	0.928206	0.000233436	0.0511982	0.00664998	0.0767922	0.0001859	0.421563	0.00488081	0.328713	0.00533688	0.0159028	0.227289	0.455639	0.253247	0.997124	0.188344	0.328713	0.0120031	0.0594378	0.0495033
'Area FG1 (FusG) left'	0.509543	0.425739	0.250265	0.421563	0.848512	0.662768	0.314636	0.464394	0.699765	0.893915	0.775856	0.820379	0.365663	0.473242	0.0325795	0.0266561	0.606284	0.361855	0.939669	0.770339	0.000902209	0.809188	0.000659541	0.882526	0.460005	0.641983	0.798035	0.495762	0.241466	0.115259	0.174228	0.136622	0.837234	0.979873	0.40918	0.888218	0.715848	0.710472	0.425739	0.401047	0.307748	0.421563	0.542464	0.591261	0.0004296	0.945405	0.916758	0.429939	0.882526
'Area FG1 (FusG) right'	0.134732	0.27166	0.0594378	0.238582	0.000505264	0.00243711	0.0424477	0.0575175	0.0286926	0.591261	0.0792262	0.991373	0.00842385	0.00916709	0.156656	0.0721069	0.413283	0.0565769	0.144384	0.318118	0.0665823	0.123817	0.208454	0.118625	0.0565769	0.893915	0.0923535	0.277996	0.951145	0.241466	0.0004296	0.230076	0.0804666	0.647154	0.0732557	0.616393	0.132863	0.87684	0.31118	0.132863	0.606284	0.63683	0.156656	0.542464	0.0135566	0.373353	0.0644723	0.0356246	0.369495
'Area FG2 (FusG) left'	0.40918	0.518841	0.247308	0.715848	0.509543	0.429939	0.770339	0.781385	0.571501	0.721238	0.662768	0.417411	0.859822	0.792474	0.00916709	0.00308679	0.581342	0.968376	0.446977	0.537697	0.000254038	0.893915	2.77043e-05	0.464394	0.413283	0.979873	0.504927	0.92248	0.464394	0.63683	0.116932	0.00274444	0.123817	0.0644723	0.307748	0.631694	0.150425	0.591261	0.0556491	0.537697	0.156656	0.486686	0.820379	0.689116	0.00249593	0.748389	0.123817	0.332295	0.287688
'Area FG2 (FusG) right'	0.770339	0.820379	0.55206	0.75934	0.00331045	0.0149841	0.125587	0.265423	0.018599	0.721238	0.0565769	0.495762	0.0292222	0.0462545	0.626575	0.339535	0.318118	0.216383	0.0698536	0.888218	0.0951778	0.000999963	0.154557	0.00249593	0.0744194	0.933936	0.0995435	0.307748	0.831607	0.365663	0.000925781	0.101034	0.138531	0.621475	0.104068	0.905327	0.200738	0.611329	0.238582	0.195711	0.683815	0.641983	0.281202	0.547252	0.0189626	0.0063662	0.0382325	0.0349969	0.134732
'Area FG3 (FusG) left'	0.0744194	0.105611	0.0594378	0.171954	0.369495	0.641983	0.668005	0.753858	0.56661	0.542464	0.55689	0.365663	0.91104	0.933936	0.00122553	0.000466002	0.281202	0.974124	0.354315	0.504927	0.000308927	0.968376	0.000308927	0.514181	0.290969	0.951145	0.429939	0.662768	0.673259	0.951145	0.434163	0.0882437	0.641983	0.421563	0.129185	0.606284	0.208454	0.721238	0.0644723	0.997124	0.0842826	0.134732	0.4777	0.974124	0.000208399	0.87684	0.297605	0.809188	0.354315
'Area FG3 (FusG) right'	0.0804666	0.022955	0.0389092	0.0120031	0.190776	0.0369089	0.174228	0.0644723	0.15248	0.0676584	0.247308	0.102542	0.247308	0.115259	0.413283	0.193232	0.748389	0.250265	0.421563	0.0655203	0.764833	0.916758	0.586291	0.689116	0.626575	0.373353	0.297605	0.350582	0.0817227	0.0556491	0.227289	0.413283	0.689116	0.277996	0.537697	0.40918	0.473242	0.542464	0.405101	0.107173	0.726641	0.136622	0.626575	0.211073	0.0454709	0.377235	0.0132859	0.339535	0.181184
'Area FG4 (FusG) left'	0.227289	0.259286	0.138531	0.455639	0.825988	0.601257	0.854163	0.786924	0.307748	0.621475	0.38903	0.268529	0.956886	0.956886	0.000562423	0.00021441	0.397016	0.230076	0.247308	0.247308	0.00034509	0.397016	0.000116786	0.0644723	0.377235	0.486686	0.405101	0.318118	0.393011	0.0624178	0.208454	0.00211003	0.125587	0.0112873	0.156656	0.373353	0.0349969	0.647154	0.0141125	0.951145	0.0424477	0.287688	0.871161	0.401047	0.0011651	0.56661	0.0995435	0.956886	0.169703
'Area FG4 (FusG) right'	0.662768	0.55689	0.486686	0.621475	0.190776	0.104068	0.247308	0.230076	0.662768	0.421563	0.781385	0.601257	0.460005	0.259286	0.809188	0.393011	0.792474	0.689116	0.956886	0.455639	0.294274	0.129185	0.300961	0.131014	0.742932	0.358073	0.803606	0.438411	0.328713	0.142413	0.221788	0.764833	0.798035	0.631694	0.689116	0.0995435	0.547252	0.31118	0.721238	0.0980709	0.265423	0.129185	0.358073	0.0869069	0.0503448	0.193232	0.244375	0.0584711	0.518841
'Area FG5 (FusG) left'	0.165266	0.176524	0.0375658	0.156656	0.438411	0.0792262	0.571501	0.504927	0.748389	0.0817227	0.985623	0.0446986	0.514181	0.339535	0.0103919	0.00860442	0.652342	0.0767922	0.753858	0.0286926	0.0520638	0.208454	0.127376	0.775856	0.668005	0.101034	0.893915	0.0520638	0.899619	0.576411	0.314636	0.0721069	0.287688	0.0829946	0.576411	0.31118	0.232887	0.737489	0.262342	0.979873	0.247308	0.213716	0.509543	0.167473	0.00274444	0.203286	0.888218	0.694433	0.596249
'Area FG5 (FusG) right'	0.596249	0.631694	0.699765	0.798035	0.0804666	0.00488081	0.0869069	0.031998	0.167473	0.715848	0.146377	0.350582	0.227289	0.0744194	0.939669	0.365663	0.221788	0.683815	0.290969	0.905327	0.385073	0.576411	0.284432	0.40918	0.0200912	0.417411	0.113605	0.951145	0.198212	0.523523	0.00664998	0.4777	0.0349969	0.150425	0.0208758	0.933936	0.178843	0.429939	0.304342	0.0829946	0.606284	0.63683	0.591261	0.985623	0.169703	0.528226	0.183548	0.0556491	0.631694
'Area Fo1 (OFC) left'	0.732058	0.451296	0.888218	0.87684	3.05281e-09	0.0004296	2.14371e-06	0.000100734	0.753858	0.0314254	0.91104	0.00709701	4.26925e-07	1.1924e-05	0.0909668	0.0575175	0.596249	0.434163	0.694433	0.0804666	0.213716	0.491212	0.169703	0.377235	0.748389	0.224527	0.968376	0.0604178	0.611329	0.871161	0.611329	0.641983	0.814778	0.647154	0.694433	0.031998	0.542464	0.0247457	0.641983	0.0281713	0.107173	0.031998	0.468806	0.183548	0.125587	0.547252	0.737489	0.250265	0.652342
'Area Fo1 (OFC) right'	0.325156	0.154557	0.770339	0.514181	0.00331045	1.06051e-07	0.00122553	1.94729e-05	0.495762	0.0980709	0.495762	0.041719	3.04686e-05	5.55481e-07	0.0382325	0.00488081	0.434163	0.63683	0.710472	0.287688	0.518841	0.486686	0.365663	0.865488	0.899619	0.742932	0.55206	0.721238	0.429939	0.945405	0.92248	0.335903	1	0.770339	0.473242	0.0314254	0.120336	0.0130201	0.138531	0.232887	0.0063662	0.00191489	0.154557	0.0842826	0.274815	0.425739	0.647154	0.893915	0.491212
'Area Fo2 (OFC) left'	0.668005	0.715848	0.365663	0.606284	5.3909e-25	4.46628e-13	7.21384e-17	2.48132e-13	0.606284	0.015285	0.509543	0.0112873	4.94512e-20	3.89939e-16	0.814778	0.405101	0.899619	0.96263	0.770339	0.0966157	0.882526	0.842869	0.792474	0.468806	0.132863	0.169703	0.842869	0.203286	0.997124	0.848512	0.304342	0.837234	0.55206	0.809188	0.0937571	0.0503448	0.0389092	0.0486737	0.0804666	0.14839	0.0067961	0.031998	0.31118	0.247308	0.591261	0.753858	0.4777	0.464394	0.354315
'Area Fo2 (OFC) right'	0.854163	0.985623	0.710472	0.528226	1.31846e-08	1.74434e-19	2.68055e-08	4.18849e-12	0.211073	0.0565769	0.307748	0.0454709	1.26934e-11	2.7254e-16	0.985623	0.350582	0.775856	0.247308	0.235722	0.290969	0.814778	0.0382325	0.55206	0.00426259	0.00936181	0.241466	0.616393	0.905327	0.985623	0.694433	0.0644723	0.0855866	0.144384	0.256254	0.00609336	0.0266561	0.000562423	0.154557	0.00232326	0.905327	0.000374772	0.021278	0.15248	0.0882437	0.434163	0.104068	0.0780015	0.491212	0.0431871
'Area Fo3 (OFC) left'	0.721238	0.705111	0.699765	0.721238	4.96672e-13	0.000196848	4.75596e-08	7.46683e-05	0.668005	0.118625	0.482182	0.0676584	1.34367e-07	2.28746e-05	0.0995435	0.0767922	0.968376	0.219073	0.997124	0.144384	0.000659541	0.509543	0.000147578	0.451296	0.56174	0.591261	0.742932	0.102542	0.792474	0.75934	0.224527	0.641983	0.369495	0.482182	0.871161	0.413283	0.770339	0.991373	0.601257	0.951145	0.764833	0.87684	0.715848	0.434163	0.00354879	0.753858	0.652342	0.721238	0.460005
'Area Fo3 (OFC) right'	0.265423	0.142413	0.75934	0.495762	0.0013216	2.91113e-08	0.000902209	1.94729e-05	0.571501	0.104068	0.631694	0.0687488	0.000196848	7.72455e-06	0.0132859	0.00110745	0.781385	0.256254	0.657546	0.127376	0.061411	0.781385	0.0297601	0.262342	0.429939	0.158776	0.726641	0.0923535	0.742932	0.262342	0.181184	0.256254	0.171954	0.165266	0.314636	0.00860442	0.250265	0.00694509	0.647154	0.321624	0.00860442	0.000732717	0.00456222	0.00521939	0.127376	0.683815	0.491212	0.848512	0.596249
'Area Fo4 (OFC) left'	0.974124	0.786924	0.997124	0.951145	0.00177957	0.358073	0.0233918	0.354315	0.916758	0.123817	0.916758	0.0604178	0.0995435	0.385073	0.00398091	0.00533688	0.893915	0.0343786	0.596249	0.0470494	1.61021e-06	0.705111	4.55872e-11	0.138531	0.647154	0.438411	0.871161	0.0721069	0.491212	0.116932	0.158776	0.0721069	0.142413	0.0665823	0.211073	0.339535	0.0382325	0.318118	0.0356246	0.154557	0.193232	0.354315	0.854163	0.350582	0.000135229	0.848512	0.205858	0.208454	0.343192
'Area Fo4 (OFC) right'	0.287688	0.102542	0.397016	0.127376	0.332295	0.601257	0.710472	0.764833	0.0143979	0.825988	0.031998	0.956886	0.328713	0.365663	0.0937571	0.061411	0.142413	0.00510424	0.0349969	0.652342	0.460005	2.95192e-05	0.318118	1.2117e-08	0.0732557	0.542464	0.0951778	0.0135566	0.219073	0.361855	0.0709729	0.156656	0.193232	0.842869	0.169703	0.232887	0.230076	0.022955	0.14839	0.0495033	0.547252	0.0049914	0.339535	0.136622	0.951145	0.00363164	0.0178899	0.244375	0.0462545
'Area Fo5 (OFC) left'	0.75934	0.956886	0.803606	0.726641	0.0698536	0.55689	0.235722	0.859822	0.621475	0.181184	0.882526	0.156656	0.662768	0.985623	0.00196206	0.00389084	0.951145	0.00477244	0.381142	0.0395962	6.06236e-08	0.56174	5.4051e-14	0.0575175	0.464394	0.421563	0.882526	0.0308617	0.429939	0.0343786	0.158776	0.0792262	0.158776	0.054734	0.134732	0.290969	0.00807283	0.230076	0.00521939	0.0594378	0.0937571	0.219073	0.586291	0.262342	0.000151925	0.748389	0.0470494	0.183548	0.0980709
'Area Fo5 (OFC) right'	0.0314254	0.00436042	0.0966157	0.00323431	0.131014	0.343192	0.694433	0.848512	0.00371624	0.205858	0.00897598	0.174228	0.346875	0.325156	0.0395962	0.0446986	0.0665823	0.0343786	0.0132859	0.491212	0.764833	6.83987e-08	0.753858	3.41473e-12	0.0065067	0.55689	0.0431871	0.0486737	0.0486737	0.616393	0.00363164	0.00363164	0.00842385	0.0732557	0.0454709	0.893915	0.0634382	0.00860442	0.0923535	0.00456222	0.928206	0.0225253	0.365663	0.854163	0.576411	0.000246988	0.022955	0.0120031	0.061411
'Area Fo6 (OFC) left'	0.662768	0.721238	0.737489	0.882526	0.0132859	0.300961	0.0995435	0.504927	0.504927	0.482182	0.905327	0.460005	0.442682	0.683815	0.00916709	0.00510424	0.974124	0.00363164	0.328713	0.0980709	2.24249e-09	0.304342	4.0517e-15	0.0221027	0.55689	0.365663	0.916758	0.0256855	0.678529	0.0395962	0.134732	0.110352	0.158776	0.0431871	0.405101	0.377235	0.0575175	0.332295	0.031998	0.195711	0.259286	0.369495	0.710472	0.211073	2.77043e-05	0.748389	0.0454709	0.346875	0.0168707
'Area Fo6 (OFC) right'	0.0829946	0.0149841	0.160918	0.0193325	0.775856	0.710472	0.393011	0.369495	0.000406827	0.576411	0.00255605	0.56174	0.997124	0.974124	0.185934	0.15248	0.0314254	0.0189626	0.00226818	0.753858	0.491212	1.56008e-08	0.55689	1.71019e-11	0.0520638	0.287688	0.00936181	0.0238358	0.798035	0.171954	0.03317	0.256254	0.473242	0.662768	0.0895969	0.165266	0.0842826	0.0120031	0.0382325	0.0065067	0.859822	0.0120031	0.335903	0.107173	0.979873	9.21278e-05	0.000268707	0.0644723	0.00125681
'Area Fo7 (OFC) left'	0.354315	0.547252	0.770339	0.882526	8.94167e-05	0.0676584	0.00338823	0.0909668	0.974124	0.56661	0.631694	0.514181	0.0375658	0.115259	0.00545675	0.00135514	0.781385	0.0410009	0.657546	0.250265	3.7243e-08	0.468806	3.07479e-13	0.061411	0.753858	0.820379	0.641983	0.110352	0.606284	0.321624	0.0869069	0.335903	0.205858	0.241466	0.518841	0.705111	0.116932	0.224527	0.107173	0.134732	0.241466	0.203286	0.945405	0.626575	7.46683e-05	0.893915	0.190776	0.224527	0.0895969
'Area Fo7 (OFC) right'	0.116932	0.0200912	0.238582	0.0470494	0.581342	0.332295	0.373353	0.238582	0.0127589	0.96263	0.0424477	0.979873	0.775856	0.699765	0.115259	0.0410009	0.163081	0.0141125	0.0362619	0.514181	0.178843	2.84482e-06	0.188344	3.33256e-09	0.304342	0.174228	0.0842826	0.0115215	0.916758	0.122067	0.27166	0.468806	0.951145	0.464394	0.369495	0.03317	0.354315	0.00545675	0.169703	0.0208758	0.335903	0.0016943	0.0431871	0.015285	0.4777	0.0016943	0.00308679	0.195711	0.0110572
'Area Fp1 (FPole) left'	0.38903	0.40918	0.227289	0.176524	0.56174	0.770339	0.991373	0.464394	0.933936	0.0909668	0.945405	0.0634382	0.710472	0.421563	0.0120031	0.0138321	0.991373	0.0292222	0.781385	0.0271532	3.68027e-05	0.626575	3.5025e-10	0.532951	0.532951	0.304342	0.991373	0.129185	0.332295	0.0402933	0.15248	0.0252118	0.253247	0.0817227	0.188344	0.343192	0.0431871	0.343192	0.0937571	0.304342	0.113605	0.365663	0.871161	0.442682	0.00128883	0.281202	0.208454	0.328713	0.354315
'Area Fp1 (FPole) right'	0.748389	0.933936	0.40918	0.770339	0.00622843	0.0395962	0.0281713	0.0478558	0.108753	0.647154	0.183548	0.715848	0.0389092	0.0732557	0.0538315	0.018599	0.4777	0.110352	0.262342	0.753858	0.314636	0.0732557	0.0343786	0.0016943	0.0817227	0.413283	0.460005	0.0923535	0.0238358	0.899619	0.154557	0.134732	0.0439373	0.156656	0.300961	0.905327	0.328713	0.183548	0.373353	0.268529	0.905327	0.111969	0.335903	0.710472	0.945405	0.346875	0.328713	0.401047	0.307748
'Area Fp2 (FPole) left'	0.350582	0.339535	0.107173	0.131014	0.325156	0.15248	0.167473	0.0744194	0.991373	0.304342	0.991373	0.216383	0.171954	0.134732	0.0478558	0.022955	0.831607	0.105611	0.951145	0.165266	0.00609336	1	3.38965e-06	0.339535	0.859822	0.56174	0.721238	0.265423	0.985623	0.160918	0.434163	0.265423	0.871161	0.547252	0.814778	0.221788	0.781385	0.413283	0.928206	0.871161	0.956886	0.455639	0.939669	0.55206	0.0882437	0.668005	0.882526	0.968376	0.468806
'Area Fp2 (FPole) right'	0.227289	0.247308	0.0594378	0.110352	0.0110572	0.0193325	0.0132859	0.0132859	0.616393	0.581342	0.809188	0.586291	0.0424477	0.0520638	0.136622	0.0382325	0.945405	0.442682	0.893915	0.705111	0.0855866	0.537697	0.00122553	0.115259	0.40918	0.652342	0.91104	0.4777	0.265423	0.542464	0.871161	0.974124	0.377235	0.576411	0.737489	0.668005	0.737489	0.232887	0.928206	0.673259	0.854163	0.205858	0.401047	0.75934	0.705111	0.945405	0.803606	1	0.55206
'Area IFJ1 (IFS, PreCS) left'	0.413283	0.318118	0.287688	0.294274	0.532951	0.591261	0.742932	0.429939	7.46823e-06	0.601257	1.8853e-05	0.397016	0.732058	0.397016	0.00371624	0.0382325	1.04423e-05	0.641983	9.33461e-07	0.893915	9.00535e-20	0.438411	3.677e-17	0.241466	0.00105244	0.621475	4.96205e-06	0.985623	0.951145	0.514181	0.939669	0.0995435	0.504927	0.120336	0.000659541	0.899619	0.000208399	0.314636	1.7933e-06	0.705111	0.0454709	0.491212	0.641983	0.848512	1.15309e-12	0.626575	1.7963e-09	0.55689	1.06517e-15
'Area IFJ1 (IFS, PreCS) right'	0.000974645	0.00128883	0.000547594	0.00102589	0.318118	0.385073	0.176524	0.134732	0.365663	0.00211003	0.216383	0.0424477	0.176524	0.190776	6.03711e-05	1.8853e-05	0.482182	0.00182367	0.542464	0.000406827	0.0478558	1.87799e-09	0.0172046	3.94037e-11	0.916758	0.0362619	0.491212	0.00976236	0.951145	0.259286	0.0855866	0.652342	0.219073	0.689116	0.385073	0.294274	0.0687488	0.0721069	0.0233918	0.000772069	0.0721069	0.0744194	0.0732557	0.0495033	0.136622	4.38458e-08	0.27166	0.00138947	0.652342
'Area IFJ2 (IFS, PreCS) left'	0.721238	0.591261	0.335903	0.429939	0.916758	0.31118	0.413283	0.250265	2.70327e-07	0.939669	4.26925e-07	0.979873	0.413283	0.200738	0.0478558	0.205858	6.57054e-08	0.451296	6.12157e-09	0.532951	3.83038e-19	0.294274	6.37605e-14	0.156656	0.000659541	0.504927	7.71359e-08	0.662768	0.673259	0.726641	0.514181	0.198212	0.825988	0.221788	0.000813376	0.689116	0.00045356	0.307748	3.38965e-06	0.514181	0.0424477	0.381142	0.542464	0.985623	8.42084e-13	0.250265	4.62058e-10	0.753858	6.90278e-20
'Area IFJ2 (IFS, PreCS) right'	0.0001913	0.000220584	0.000135229	0.000120274	0.0511982	0.235722	0.0286926	0.0470494	0.350582	0.00583109	0.250265	0.0655203	0.0410009	0.0817227	0.000116786	0.000170547	0.668005	0.00045356	0.683815	0.000308927	0.0462545	1.49627e-12	0.0446986	4.40735e-12	0.837234	0.0909668	0.576411	0.0281713	0.951145	0.169703	0.0909668	0.393011	0.259286	0.657546	0.631694	0.626575	0.241466	0.421563	0.054734	0.0281713	0.268529	0.294274	0.169703	0.0937571	0.118625	3.8071e-13	0.318118	0.0470494	0.361855
'Area IFS1 (IFS) left'	0.300961	0.277996	0.268529	0.343192	0.259286	0.792474	0.91104	0.606284	0.00216159	0.417411	0.00477244	0.294274	0.92248	0.547252	0.000147578	0.0016128	0.00521939	0.715848	0.000856725	0.770339	3.27981e-22	0.865488	1.13963e-24	0.332295	0.00182367	0.4777	0.00287698	0.532951	0.893915	0.393011	0.662768	0.203286	0.40918	0.250265	0.000406827	0.721238	0.000139233	0.154557	2.51795e-05	0.814778	0.0382325	0.413283	0.417411	0.96263	6.82193e-13	0.491212	2.55938e-06	0.38903	3.8797e-08
'Area IFS1 (IFS) right'	0.000695234	0.000609183	0.000659541	0.000772069	0.854163	0.764833	0.346875	0.361855	0.928206	0.0256855	0.662768	0.0937571	0.591261	0.601257	2.70327e-07	8.02816e-08	0.662768	0.262342	0.968376	0.0238358	0.0256855	3.96891e-09	0.0013216	1.41784e-14	0.405101	0.123817	0.75934	0.300961	0.586291	0.933936	0.205858	0.854163	0.221788	0.837234	0.0951778	0.377235	0.00398091	0.108753	0.00196206	0.0049914	0.0178899	0.111969	0.185934	0.158776	0.190776	7.22006e-06	0.0297601	0.0271532	0.244375
'Area IFS2 (IFS) left'	0.596249	0.495762	0.373353	0.537697	0.581342	0.621475	0.647154	0.373353	0.00146053	0.621475	0.00436042	0.528226	0.500333	0.300961	0.000856725	0.00196206	0.00436042	0.803606	0.00053313	0.951145	2.19685e-26	0.820379	8.816e-30	0.442682	0.00426259	0.425739	0.00237956	0.652342	0.814778	0.417411	0.621475	0.15248	0.318118	0.190776	0.00110745	0.775856	0.000246988	0.134732	6.41668e-05	0.737489	0.0538315	0.421563	0.523523	0.75934	3.03741e-15	0.455639	8.26264e-06	0.300961	8.62648e-09
'Area IFS2 (IFS) right'	0.000902209	0.000925781	0.000625557	0.000732717	0.933936	0.657546	0.542464	0.662768	0.385073	0.0182414	0.652342	0.0909668	0.726641	0.928206	8.54495e-06	1.71043e-05	0.611329	0.104068	0.373353	0.00773497	0.0221027	1.34008e-14	0.00709701	1.43128e-19	0.167473	0.0923535	0.542464	0.268529	0.809188	0.616393	0.616393	0.464394	0.616393	0.75934	0.0343786	0.361855	0.00274444	0.290969	0.000752154	0.0634382	0.0281713	0.253247	0.0721069	0.110352	0.131014	1.822e-10	0.0065067	0.129185	0.0486737
'Area IFS3 (IFS) left'	0.38903	0.284432	0.314636	0.294274	0.611329	0.468806	0.647154	0.335903	5.50739e-05	0.339535	0.0001913	0.268529	0.63683	0.281202	0.000478761	0.00878845	0.000240123	0.803606	2.21519e-05	0.705111	3.09352e-20	0.753858	1.0488e-20	0.241466	0.00110745	0.781385	8.94167e-05	0.532951	0.726641	0.277996	0.893915	0.0829946	0.377235	0.0792262	0.000505264	0.979873	6.41668e-05	0.244375	8.0561e-07	0.792474	0.0424477	0.586291	0.737489	0.652342	8.94396e-12	0.842869	3.63721e-09	0.616393	1.22898e-13
'Area IFS3 (IFS) right'	0.0855866	0.107173	0.0584711	0.118625	0.865488	0.732058	0.715848	0.641983	0.277996	0.0108313	0.140462	0.0882437	0.939669	0.803606	0.00315976	0.000478761	0.425739	0.061411	0.482182	0.0103919	0.0439373	6.81876e-05	0.00363164	2.14525e-07	0.775856	0.0923535	0.486686	0.0382325	0.350582	0.956886	0.0470494	0.668005	0.110352	0.748389	0.195711	0.247308	0.00956022	0.00308679	0.0138321	3.05183e-06	0.00533688	0.0110572	0.287688	0.274815	0.158776	0.00182367	0.195711	5.49975e-06	0.933936
'Area IFS4 (IFS) left'	0.486686	0.365663	0.27166	0.332295	0.63683	0.518841	0.56174	0.361855	0.000659541	0.606284	0.00105244	0.393011	0.532951	0.31118	0.00226818	0.0115215	0.000478761	0.991373	0.000120274	0.979873	2.67595e-27	0.951145	2.35215e-25	0.482182	0.00301535	0.446977	0.000406827	0.786924	0.945405	0.509543	0.775856	0.123817	0.397016	0.193232	0.00138947	0.803606	0.000577625	0.14839	0.000143348	0.87684	0.0780015	0.425739	0.537697	0.798035	9.2029e-17	0.737489	4.03376e-06	0.369495	2.77656e-10
'Area IFS4 (IFS) right'	0.00323431	0.00363164	0.0014973	0.00221429	0.657546	0.786924	0.393011	0.417411	0.939669	0.00916709	0.652342	0.0829946	0.451296	0.523523	4.04206e-05	2.36196e-05	0.96263	0.022955	0.945405	0.00249593	0.022955	2.65012e-10	0.00521939	2.22834e-13	0.397016	0.0575175	0.985623	0.0575175	0.899619	0.518841	0.232887	0.764833	0.335903	0.825988	0.0980709	0.354315	0.00956022	0.102542	0.00545675	0.00331045	0.0314254	0.122067	0.0895969	0.134732	0.104068	8.69498e-08	0.0556491	0.00824667	0.287688
'Area Ia1 (Insula) left'	0.00153493	0.0362619	0.00521939	0.0721069	1.31648e-05	0.00232326	0.00102589	0.00916709	0.373353	0.377235	0.181184	0.421563	0.00205961	0.00740983	0.00936181	0.00196206	0.0103919	0.27166	0.0325795	0.346875	4.20959e-08	0.809188	0.000110096	0.928206	0.542464	0.401047	0.0817227	0.174228	0.102542	0.247308	0.468806	0.652342	0.848512	0.742932	0.468806	0.945405	0.694433	0.176524	0.4777	0.997124	0.268529	0.0556491	0.241466	0.621475	6.61209e-12	0.596249	0.705111	0.413283	0.0511982
'Area Ia1 (Insula) right'	0.0266561	0.00897598	0.0395962	0.0155912	8.17286e-05	0.0001859	0.000418069	6.61482e-05	0.798035	0.118625	0.945405	0.381142	0.00346766	0.00177957	0.14839	0.0470494	0.596249	0.951145	0.495762	0.188344	0.00824667	2.91113e-08	0.0146884	6.44931e-07	0.939669	0.997124	0.55689	0.792474	0.997124	0.235722	0.571501	0.939669	0.27166	0.232887	0.882526	0.500333	0.56174	0.742932	0.253247	0.253247	0.710472	0.87684	0.129185	0.377235	0.0292222	2.14371e-06	0.213716	0.0721069	0.0909668
'Area Ia2 (Insula) left'	0.0538315	0.284432	0.0869069	0.55689	5.13543e-06	0.000625557	0.0016128	0.0276582	0.689116	0.385073	0.678529	0.547252	0.00196206	0.0065067	0.0135566	0.00138947	0.809188	0.105611	0.916758	0.165266	1.40594e-05	0.413283	9.21278e-05	0.662768	0.224527	0.0995435	0.421563	0.0687488	0.694433	0.542464	0.00790228	0.213716	0.0829946	0.116932	0.213716	0.250265	0.792474	0.742932	0.792474	0.803606	0.91104	0.509543	0.601257	0.174228	8.83645e-06	0.482182	0.848512	0.63683	0.208454
'Area Ia2 (Insula) right'	0.55689	0.401047	0.775856	0.710472	2.55938e-06	5.82277e-08	1.45281e-05	3.27324e-06	0.721238	0.871161	0.647154	0.732058	6.22415e-05	1.76693e-05	0.951145	0.55689	0.945405	0.641983	0.974124	0.662768	0.0511982	0.0356246	0.0687488	0.0937571	0.169703	0.290969	0.854163	0.40918	0.4777	0.102542	0.14839	0.304342	0.0462545	0.03317	0.213716	0.142413	0.377235	0.455639	0.726641	0.253247	0.061411	0.232887	0.00510424	0.0604178	0.0995435	0.0842826	0.56174	0.0895969	0.393011
'Area Ia3 (Insula) left'	0.0382325	0.219073	0.0676584	0.421563	8.6727e-07	0.000308927	0.000547594	0.00996831	0.933936	0.361855	0.991373	0.473242	0.00113594	0.00315976	0.0261669	0.00274444	0.509543	0.169703	0.468806	0.277996	8.6727e-07	0.809188	0.000110096	0.859822	0.601257	0.230076	0.991373	0.129185	0.56174	0.770339	0.054734	0.694433	0.442682	0.537697	0.621475	0.576411	0.859822	0.518841	0.641983	0.814778	0.786924	0.300961	0.825988	0.601257	5.82277e-08	0.956886	0.997124	0.547252	0.125587
'Area Ia3 (Insula) right'	0.335903	0.160918	0.455639	0.343192	3.53217e-07	1.63431e-07	3.27324e-06	5.35062e-07	0.979873	0.56174	0.732058	0.865488	3.14469e-05	1.11597e-05	0.662768	0.268529	0.820379	0.803606	0.726641	0.705111	0.0431871	0.000170547	0.0644723	0.00243711	0.346875	0.495762	0.732058	0.56174	0.581342	0.122067	0.346875	0.542464	0.0882437	0.0744194	0.451296	0.127376	0.673259	0.586291	0.974124	0.361855	0.131014	0.281202	0.0110572	0.0804666	0.111969	0.00146053	0.346875	0.0895969	0.224527
'Area Id1 (Insula) left'	0.000196848	0.00301535	0.000593209	0.00824667	0.0175443	0.0923535	0.015285	0.0462545	0.224527	0.150425	0.0495033	0.108753	0.0604178	0.0995435	0.00331045	0.00211003	0.000856725	0.0842826	0.0117601	0.0923535	0.00107962	0.259286	0.0655203	0.321624	0.287688	0.0655203	0.018599	0.0655203	0.158776	0.809188	0.956886	0.438411	0.689116	0.631694	0.154557	0.781385	0.281202	0.136622	0.205858	0.899619	0.0337697	0.0115215	0.150425	0.455639	6.21348e-07	0.198212	0.482182	0.188344	0.227289
'Area Id1 (Insula) right'	0.00790228	0.00226818	0.0101781	0.00407287	0.00436042	0.00380263	0.00407287	0.00308679	0.581342	0.0286926	0.523523	0.111969	0.0292222	0.0165425	0.200738	0.0732557	0.825988	0.38903	0.956886	0.0410009	0.120336	9.44823e-06	0.176524	0.000226925	0.842869	0.537697	0.748389	0.786924	0.518841	0.945405	0.421563	0.473242	0.596249	0.916758	0.786924	0.871161	0.899619	0.442682	0.820379	0.167473	0.848512	0.781385	0.842869	0.87684	0.0817227	1.94729e-05	0.732058	0.0966157	0.721238
'Area Id10 (Insula) left'	0.185934	0.504927	0.626575	0.933936	6.13832e-13	3.68027e-05	3.7243e-08	2.95192e-05	0.606284	0.715848	0.421563	0.413283	2.70327e-07	9.76909e-06	0.115259	0.0189626	0.721238	0.504927	0.837234	0.683815	2.22128e-06	0.509543	6.44931e-07	0.486686	0.916758	0.571501	0.945405	0.504927	0.859822	0.803606	0.0937571	0.859822	0.284432	0.742932	0.837234	0.786924	0.56174	0.158776	0.377235	0.224527	0.710472	0.238582	0.770339	0.792474	2.51795e-05	0.547252	0.514181	0.195711	0.14839
'Area Id10 (Insula) right'	0.0424477	0.0106096	0.146377	0.0575175	1.63431e-07	1.24858e-10	9.68355e-07	3.7243e-08	0.854163	0.247308	0.968376	0.154557	1.85865e-06	2.50326e-07	0.0389092	0.00916709	0.87684	0.354315	0.871161	0.213716	0.0115215	0.00878845	0.0141125	0.00725191	0.219073	0.0644723	0.865488	0.0687488	0.393011	0.0584711	0.193232	0.144384	0.0303066	0.021278	0.318118	0.00477244	0.460005	0.0266561	0.939669	0.641983	0.0138321	0.0049914	0.00135514	0.00142459	0.0495033	0.0410009	0.198212	0.373353	0.213716
'Area Id2 (Insula) left'	0.00107962	0.018599	0.00226818	0.0343786	0.00583109	0.0584711	0.0175443	0.0439373	0.0594378	0.332295	0.0122505	0.335903	0.0439373	0.0792262	0.00664998	0.00416675	3.79731e-05	0.183548	0.000999963	0.230076	1.25024e-06	0.438411	0.00211003	0.417411	0.160918	0.259286	0.00301535	0.144384	0.0909668	0.726641	0.997124	0.591261	0.542464	0.933936	0.105611	0.968376	0.174228	0.127376	0.193232	0.893915	0.0247457	0.0175443	0.111969	0.393011	3.57456e-11	0.232887	0.339535	0.205858	0.0462545
'Area Id2 (Insula) right'	0.000116786	6.97978e-06	0.0004296	1.60255e-05	0.00205961	0.00331045	0.00191489	0.000813376	0.235722	0.0721069	0.230076	0.253247	0.00354879	0.00466626	0.00380263	0.00157342	0.581342	0.0439373	0.429939	0.0127589	0.0122505	1.51141e-07	0.0266561	7.46823e-06	0.491212	0.464394	0.346875	0.518841	0.576411	0.678529	0.343192	0.518841	0.509543	0.939669	0.616393	0.460005	0.500333	0.611329	0.87684	0.699765	0.219073	0.468806	0.596249	0.721238	0.0238358	6.12157e-09	0.657546	0.56174	0.678529
'Area Id3 (Insula) left'	0.00287698	0.0389092	0.00916709	0.0923535	0.0004296	0.00897598	0.00477244	0.0182414	0.232887	0.15248	0.0951778	0.167473	0.0065067	0.0189626	0.0130201	0.00398091	0.00363164	0.108753	0.0165425	0.136622	5.88874e-06	0.500333	0.00323431	0.621475	0.401047	0.0937571	0.031998	0.0804666	0.15248	0.705111	0.581342	0.748389	0.905327	0.820379	0.284432	0.721238	0.523523	0.227289	0.339535	0.871161	0.134732	0.0556491	0.277996	0.814778	2.14538e-09	0.335903	0.468806	0.250265	0.0780015
'Area Id3 (Insula) right'	0.0520638	0.0165425	0.0676584	0.03317	0.000208399	0.000406827	0.000491846	0.000226925	0.668005	0.0687488	0.464394	0.232887	0.00570382	0.00416675	0.213716	0.0676584	0.956886	0.985623	0.939669	0.118625	0.0106096	1.12091e-06	0.0141125	1.31648e-05	0.939669	0.673259	0.979873	0.882526	0.859822	0.235722	0.354315	0.997124	0.219073	0.244375	0.985623	0.865488	0.662768	0.528226	0.523523	0.125587	0.820379	0.899619	0.198212	0.611329	0.0402933	1.55107e-05	0.662768	0.0424477	0.277996
'Area Id4 (Insula) left'	0.0049914	0.0478558	0.0108313	0.0767922	0.000196848	0.0115215	0.00709701	0.0149841	0.03317	0.705111	0.00842385	0.657546	0.0117601	0.0204802	0.0271532	0.00878845	5.3146e-06	0.737489	0.000276336	0.792474	1.74836e-12	0.87684	9.33461e-07	0.916758	0.0855866	0.848512	0.000677169	0.611329	0.041719	0.0995435	0.974124	0.694433	0.425739	0.429939	0.0855866	0.455639	0.290969	0.150425	0.241466	0.96263	0.163081	0.0676584	0.0665823	0.31118	3.00958e-18	0.831607	0.183548	0.616393	0.00128883
'Area Id4 (Insula) right'	1.40594e-05	6.21348e-07	3.91787e-05	1.0045e-06	0.000547594	0.00331045	0.000732717	0.000625557	0.165266	0.211073	0.144384	0.571501	0.00201029	0.00510424	0.000180643	0.000147578	0.354315	0.0792262	0.294274	0.0575175	0.0297601	1.19399e-07	0.0343786	1.85865e-06	0.413283	0.678529	0.219073	0.721238	0.888218	0.968376	0.238582	0.56661	0.232887	0.781385	0.831607	0.486686	0.842869	0.662768	0.647154	0.576411	0.460005	0.715848	0.63683	0.888218	0.0698536	2.79353e-08	0.786924	0.55206	0.786924
'Area Id5 (Insula) left'	0.00186877	0.0337697	0.00521939	0.0594378	1.31648e-05	0.00354879	0.00102589	0.00622843	0.113605	0.601257	0.0369089	0.576411	0.00249593	0.00842385	0.00824667	0.0016943	0.000268707	0.425739	0.00354879	0.641983	2.65012e-10	0.798035	6.30399e-06	0.75934	0.156656	0.893915	0.00807283	0.346875	0.0337697	0.144384	0.882526	0.601257	0.532951	0.491212	0.125587	0.500333	0.297605	0.0895969	0.259286	0.837234	0.110352	0.0197087	0.0604178	0.290969	2.40988e-15	0.626575	0.393011	0.596249	0.0165425
'Area Id5 (Insula) right'	0.00315976	0.000478761	0.00380263	0.000547594	0.000208399	0.0014973	0.0016128	0.000752154	0.933936	0.174228	0.732058	0.413283	0.00709701	0.00773497	0.0292222	0.0112873	0.820379	0.31118	0.748389	0.0855866	0.00201029	2.0902e-08	0.00323431	3.81093e-07	0.781385	0.792474	0.831607	0.974124	0.859822	0.611329	0.56174	0.611329	0.385073	0.616393	0.641983	0.473242	0.859822	0.91104	0.346875	0.486686	0.473242	0.626575	0.425739	0.442682	0.0106096	8.35513e-08	0.290969	0.250265	0.140462
'Area Id6 (Insula) left'	0.00177957	0.0141125	0.0108313	0.0556491	3.63448e-06	0.0011651	0.000300457	0.00261749	0.421563	0.641983	0.365663	0.455639	0.0016128	0.00205961	0.000695234	6.22415e-05	0.0175443	0.318118	0.0511982	0.726641	1.51326e-15	0.899619	3.59389e-12	0.514181	0.111969	0.401047	0.101034	0.417411	0.140462	0.290969	0.4777	0.837234	0.939669	0.678529	0.054734	0.294274	0.136622	0.0276582	0.0995435	0.297605	0.113605	0.031998	0.0529415	0.277996	2.89344e-16	0.968376	0.213716	0.55689	0.0165425
'Area Id6 (Insula) right'	0.000147578	9.76909e-06	0.000364623	5.02191e-05	0.000879194	0.00956022	0.00221429	0.00243711	0.297605	0.547252	0.631694	0.859822	0.024287	0.0314254	0.000418069	0.000110096	0.652342	0.831607	0.287688	0.55689	0.000925781	4.72293e-09	0.000254038	3.08734e-11	0.464394	0.596249	0.523523	0.300961	1	0.171954	0.616393	0.91104	0.244375	0.284432	0.244375	0.230076	0.116932	0.683815	0.0155912	0.753858	0.96263	0.514181	0.321624	0.154557	0.0182414	1.55328e-06	0.0067961	0.495762	0.0155912
'Area Id7 (Insula) left'	0.0256855	0.0882437	0.120336	0.244375	1.15358e-05	0.0200912	0.00107962	0.0238358	0.606284	0.726641	0.55689	0.446977	0.00545675	0.0266561	7.2446e-05	2.01121e-05	0.55689	0.75934	0.694433	0.916758	3.59389e-12	0.865488	2.70579e-15	0.55206	0.401047	0.297605	0.888218	0.737489	0.814778	0.673259	0.0644723	0.814778	0.247308	0.87684	0.102542	0.365663	0.0687488	0.0182414	0.0732557	0.0966157	0.0869069	0.0276582	0.156656	0.297605	1.7963e-09	0.668005	0.31118	0.176524	0.15248
'Area Id7 (Insula) right'	0.000180643	1.31648e-05	0.000441428	5.17905e-05	0.0511982	0.136622	0.0698536	0.0869069	0.0767922	0.581342	0.211073	0.710472	0.314636	0.358073	5.34083e-05	1.11597e-05	0.350582	0.401047	0.0937571	0.737489	0.000292206	5.86331e-09	9.21278e-05	3.28368e-14	0.169703	0.631694	0.238582	0.160918	0.770339	0.125587	0.916758	0.848512	0.304342	0.216383	0.0584711	0.373353	0.0165425	0.616393	0.00221429	0.781385	0.596249	0.381142	0.425739	0.213716	0.00897598	2.59957e-05	0.000406827	0.831607	0.00232326
'Area Id8 (Insula) left'	0.0556491	0.193232	0.221788	0.491212	5.82277e-08	0.000999963	2.59957e-05	0.00146053	0.699765	0.939669	0.56661	0.586291	0.000335695	0.00119496	0.0106096	0.000879194	0.56661	0.4777	0.631694	0.916758	8.52845e-11	0.626575	2.92819e-12	0.325156	0.641983	0.434163	0.956886	0.514181	0.848512	0.683815	0.0855866	0.781385	0.385073	0.933936	0.354315	0.464394	0.213716	0.0297601	0.183548	0.0995435	0.268529	0.061411	0.304342	0.504927	1.43434e-08	0.689116	0.434163	0.146377	0.102542
'Area Id8 (Insula) right'	0.00446029	0.000609183	0.0165425	0.00268028	0.00622843	0.0103919	0.0141125	0.00897598	0.0624178	0.732058	0.15248	0.803606	0.0624178	0.0687488	0.00287698	0.000732717	0.318118	0.268529	0.0895969	0.979873	0.0013216	3.33256e-09	0.00107962	8.50589e-12	0.537697	0.321624	0.188344	0.0923535	0.63683	0.0297601	0.899619	0.775856	0.181184	0.0644723	0.314636	0.0966157	0.104068	0.31118	0.0204802	0.55689	0.770339	0.136622	0.0698536	0.031998	0.0247457	1.94729e-05	0.000834789	0.673259	0.00186877
'Area Id9 (Insula) left'	0.021278	0.14839	0.0382325	0.287688	9.33461e-07	0.00105244	0.000519023	0.00842385	0.647154	0.652342	0.596249	0.742932	0.00138947	0.0049914	0.0125024	0.00107962	0.146377	0.253247	0.15248	0.55206	5.27169e-11	0.945405	1.90975e-07	0.882526	0.662768	0.859822	0.421563	0.241466	0.27166	0.504927	0.188344	0.803606	0.770339	0.820379	0.601257	0.764833	0.55206	0.138531	0.265423	0.770339	0.350582	0.0869069	0.277996	0.825988	1.09282e-11	0.865488	0.581342	0.979873	0.0349969
'Area Id9 (Insula) right'	0.061411	0.0216869	0.123817	0.0556491	5.67887e-05	0.000116786	0.000254038	0.000127545	0.190776	0.56174	0.421563	0.678529	0.00237956	0.00216159	0.0995435	0.0395962	0.491212	0.40918	0.219073	0.928206	0.0146884	8.26588e-09	0.0200912	5.82277e-08	0.882526	0.253247	0.281202	0.219073	0.673259	0.018599	0.825988	0.442682	0.125587	0.022955	0.939669	0.0895969	0.417411	0.55689	0.129185	0.985623	0.537697	0.294274	0.024287	0.0362619	0.0709729	4.03376e-06	0.00860442	0.365663	0.00824667
'Area Ig1 (Insula) left'	1.19399e-07	1.45281e-05	5.55481e-07	9.77844e-05	0.181184	0.328713	0.0565769	0.0937571	0.0446986	0.798035	0.00426259	0.705111	0.15248	0.188344	0.000577625	0.00165309	8.67811e-05	0.626575	0.00346766	0.482182	0.0817227	0.40918	0.55689	0.56661	0.0895969	0.55689	0.00371624	0.586291	0.0395962	0.606284	0.537697	0.455639	0.314636	0.928206	0.0895969	0.652342	0.221788	0.125587	0.185934	0.968376	0.018599	0.00897598	0.0575175	0.116932	0.00301535	0.224527	0.668005	0.165266	0.482182
'Area Ig1 (Insula) right'	0.000547594	6.03711e-05	0.0001913	6.09298e-06	0.108753	0.0462545	0.110352	0.0439373	0.0204802	0.169703	0.0594378	0.163081	0.0439373	0.0343786	0.0337697	0.0256855	0.274815	0.000406827	0.0709729	0.0141125	0.385073	0.123817	0.939669	0.27166	0.0995435	0.591261	0.0382325	0.15248	0.905327	0.0159028	0.265423	0.198212	0.504927	0.307748	0.160918	0.710472	0.105611	0.742932	0.188344	0.781385	0.227289	0.710472	0.916758	0.871161	0.0732557	0.0117601	0.0110572	0.56661	0.0995435
'Area Ig2 (Insula) left'	1.15358e-05	0.000374772	3.24549e-05	0.00157342	0.0356246	0.134732	0.018599	0.0389092	0.041719	0.413283	0.00609336	0.346875	0.0732557	0.115259	0.00113594	0.00165309	3.24549e-05	0.250265	0.000974645	0.244375	0.00301535	0.265423	0.116932	0.335903	0.113605	0.256254	0.00157342	0.244375	0.113605	0.991373	0.865488	0.287688	0.547252	0.683815	0.0744194	0.859822	0.123817	0.0995435	0.107173	0.979873	0.00936181	0.0063662	0.104068	0.211073	8.54495e-06	0.156656	0.328713	0.160918	0.142413
'Area Ig2 (Insula) right'	0.000100734	5.13543e-06	0.000268707	2.84482e-06	0.00466626	0.00281	0.00521939	0.0016128	0.0575175	0.203286	0.0842826	0.262342	0.00363164	0.00261749	0.00488081	0.00315976	0.328713	0.00664998	0.125587	0.0337697	0.0829946	0.00740983	0.230076	0.0495033	0.122067	0.75934	0.0575175	0.495762	0.621475	0.156656	0.259286	0.346875	0.542464	0.586291	0.188344	0.307748	0.111969	0.381142	0.259286	0.652342	0.104068	0.321624	0.504927	0.641983	0.0389092	0.000374772	0.0495033	0.764833	0.318118
'Area Ig3 (Insula) left'	0.000856725	0.0138321	0.000949922	0.0216869	0.00622843	0.101034	0.018599	0.054734	0.0208758	0.742932	0.00191489	0.571501	0.0349969	0.0966157	0.0149841	0.018599	1.16252e-06	0.509543	0.000180643	0.473242	1.11597e-05	0.504927	0.0112873	0.56661	0.0869069	0.647154	0.000308927	0.547252	0.120336	0.464394	0.979873	0.397016	0.491212	0.882526	0.0721069	0.591261	0.127376	0.0755982	0.185934	1	0.0303066	0.0261669	0.131014	0.287688	3.79954e-09	0.332295	0.397016	0.393011	0.0520638
'Area Ig3 (Insula) right'	2.74644e-06	2.14525e-07	1.23246e-05	1.51141e-07	0.00622843	0.0143979	0.00389084	0.00268028	0.0325795	0.142413	0.0624178	0.208454	0.00165309	0.00389084	0.000284167	0.0004296	0.219073	0.000151925	0.0869069	0.0103919	0.211073	0.00182367	0.547252	0.0221027	0.0721069	0.518841	0.0349969	0.142413	0.820379	0.110352	0.146377	0.358073	0.294274	0.611329	0.107173	0.425739	0.061411	0.31118	0.205858	0.576411	0.0882437	0.297605	0.528226	1	0.0895969	4.43744e-05	0.0343786	0.532951	0.294274
'Area MFG1 (MFG) left'	0.369495	0.397016	0.523523	0.748389	0.63683	0.626575	0.905327	0.523523	0.0063662	0.190776	0.0261669	0.156656	0.641983	0.304342	2.01121e-05	0.000659541	0.0882437	0.00842385	0.00545675	0.0556491	1.00296e-09	0.55206	1.80244e-15	0.0276582	0.00186877	0.586291	0.0303066	0.0486737	0.405101	0.0132859	0.820379	0.0276582	0.464394	0.0431871	0.00021441	0.916758	9.68355e-07	0.0780015	4.60387e-07	0.350582	0.000562423	0.0995435	0.798035	0.689116	2.77043e-05	0.581342	6.09298e-06	0.621475	0.000418069
'Area MFG1 (MFG) right'	0.0247457	0.0125024	0.0276582	0.00807283	0.0349969	0.0431871	0.300961	0.185934	0.0138321	0.129185	0.0470494	0.107173	0.134732	0.0895969	6.03711e-05	6.22415e-05	0.205858	0.468806	0.0529415	0.198212	0.165266	2.14371e-06	0.0402933	4.46628e-13	0.0216869	0.160918	0.221788	0.377235	0.193232	0.514181	0.140462	0.0909668	0.183548	0.335903	0.00583109	0.606284	0.000478761	0.732058	0.00255605	0.814778	0.0308617	0.537697	0.118625	0.369495	0.571501	0.00119496	0.0165425	0.547252	0.183548
'Area MFG2 (MFG) left'	0.354315	0.421563	0.523523	0.859822	0.968376	0.446977	0.848512	0.346875	0.224527	0.256254	0.393011	0.277996	0.401047	0.165266	8.9978e-07	3.68027e-05	0.652342	0.0162199	0.216383	0.0698536	3.05183e-06	0.803606	8.12976e-11	0.107173	0.0698536	0.616393	0.385073	0.142413	0.216383	0.0247457	0.181184	0.0162199	0.238582	0.0446986	0.00596093	0.781385	2.59957e-05	0.0233918	0.000100734	0.110352	0.000261276	0.0261669	0.678529	0.775856	0.00287698	0.354315	0.00740983	0.361855	0.0538315
'Area MFG2 (MFG) right'	0.0966157	0.03317	0.140462	0.0252118	0.00064234	0.00301535	0.0252118	0.0402933	0.00354879	0.321624	0.00860442	0.219073	0.00609336	0.00790228	0.00331045	0.00407287	0.0375658	0.0792262	0.0103919	0.500333	0.38903	3.04686e-05	0.163081	2.44973e-09	0.00398091	0.185934	0.0446986	0.0767922	0.00102589	0.221788	0.0149841	0.00916709	0.00363164	0.0208758	0.00807283	0.939669	0.00773497	0.401047	0.0197087	0.314636	0.219073	0.504927	0.0538315	0.250265	0.854163	0.00407287	0.0276582	0.102542	0.0842826
'Area MFG4 (MFG) left'	0.122067	0.150425	0.208454	0.247308	0.537697	0.616393	0.848512	0.442682	0.000364623	0.181184	0.00243711	0.144384	0.803606	0.339535	3.51002e-06	0.000385185	0.0135566	0.101034	0.000418069	0.216383	2.29992e-11	0.486686	7.93826e-16	0.0276582	0.000127545	0.968376	0.00255605	0.142413	0.721238	0.158776	0.865488	0.104068	0.764833	0.144384	9.76909e-06	0.571501	5.15775e-08	0.041719	1.00296e-09	0.446977	0.000220584	0.0882437	0.262342	0.775856	3.76316e-06	0.803606	3.48164e-09	0.542464	4.26925e-07
'Area MFG4 (MFG) right'	0.0486737	0.0402933	0.0470494	0.0439373	0.188344	0.361855	0.647154	0.576411	0.211073	0.00664998	0.500333	0.0143979	0.328713	0.365663	5.13543e-06	1.12091e-06	0.721238	0.737489	0.325156	0.0216869	0.054734	1.27381e-05	0.00510424	1.6275e-11	0.122067	0.0644723	0.657546	0.56174	0.871161	0.893915	0.848512	0.460005	0.985623	0.831607	0.0216869	0.256254	0.000220584	0.0297601	0.000949922	0.00694509	0.00216159	0.0503448	0.297605	0.230076	0.284432	0.00436042	0.041719	0.0721069	0.361855
'Area MFG5 (MFG, IFG) left'	0.606284	0.673259	0.537697	0.842869	0.55206	0.631694	0.831607	0.281202	0.0382325	0.460005	0.110352	0.537697	0.473242	0.221788	5.67887e-05	0.000268707	0.211073	0.140462	0.0337697	0.377235	1.70046e-15	0.87684	2.18064e-25	0.174228	0.0141125	0.770339	0.120336	0.174228	0.504927	0.156656	0.318118	0.193232	0.230076	0.205858	0.00323431	0.92248	5.34083e-05	0.104068	1.8252e-05	0.31118	0.00380263	0.110352	0.417411	0.882526	1.31846e-08	0.350582	4.72111e-05	0.446977	3.24549e-05
'Area MFG5 (MFG, IFG) right'	0.00456222	0.00338823	0.00436042	0.00301535	0.468806	0.193232	0.888218	0.809188	0.0980709	0.0271532	0.244375	0.0923535	0.689116	0.482182	8.83645e-06	1.1924e-05	0.321624	0.916758	0.136622	0.0362619	0.0314254	1.29763e-13	0.00609336	2.16182e-23	0.024287	0.140462	0.256254	0.825988	0.792474	0.726641	0.726641	0.532951	0.939669	0.87684	0.00281	0.281202	2.36196e-05	0.190776	3.91787e-05	0.136622	0.00398091	0.205858	0.122067	0.183548	0.265423	2.0902e-08	0.00128883	0.350582	0.0402933
'Area OTS1 (OTS) left'	0.0687488	0.0424477	0.00860442	0.0478558	0.547252	0.211073	0.532951	0.40918	0.27166	0.176524	0.213716	0.0529415	0.715848	0.55206	4.30174e-05	2.51795e-05	0.125587	0.00740983	0.0676584	0.0356246	0.000395868	0.495762	0.0067961	0.104068	0.473242	0.0356246	0.253247	0.0112873	0.92248	0.0817227	0.596249	0.021278	0.413283	0.018599	0.0698536	0.219073	0.0162199	0.683815	0.0138321	0.668005	0.0337697	0.188344	0.809188	0.262342	2.28746e-05	0.631694	0.250265	0.27166	0.438411
'Area OTS1 (OTS) right'	0.673259	0.798035	0.641983	0.683815	0.742932	0.343192	0.825988	0.737489	0.726641	0.205858	0.748389	0.160918	0.673259	0.974124	0.809188	0.55206	0.928206	0.979873	0.626575	0.343192	0.167473	0.905327	0.0698536	0.865488	0.596249	0.358073	0.96263	0.699765	0.721238	0.956886	0.171954	0.753858	0.616393	0.905327	0.699765	0.0966157	0.268529	0.193232	0.365663	0.0869069	0.224527	0.230076	0.281202	0.185934	0.110352	0.673259	0.991373	0.0208758	0.55689
'Area Op1 (POperc) left'	0.000131334	0.000335695	1.15358e-05	0.000246988	0.167473	0.63683	0.198212	0.325156	0.00053313	0.809188	1.50118e-05	0.726641	0.4777	0.737489	0.00186877	0.0125024	2.56022e-09	0.190776	2.31758e-07	0.491212	1.14779e-07	0.0495033	0.00113594	0.0197087	0.0182414	0.381142	4.4749e-06	0.154557	0.101034	0.56661	0.373353	0.668005	0.455639	0.96263	0.00807283	0.951145	0.0182414	0.156656	0.0276582	0.820379	0.0172046	0.041719	0.0951778	0.421563	2.26408e-12	0.0431871	0.0369089	0.290969	0.00102589
'Area Op1 (POperc) right'	0.0966157	0.0676584	0.0829946	0.0337697	0.576411	0.509543	0.611329	0.591261	0.132863	0.00416675	0.144384	0.00976236	0.928206	0.770339	0.0895969	0.105611	0.15248	1.76693e-05	0.131014	0.000335695	0.200738	0.0233918	0.365663	0.0767922	0.0817227	0.831607	0.0495033	0.0182414	0.809188	0.753858	0.110352	0.798035	0.287688	0.737489	0.0356246	0.339535	0.0698536	0.346875	0.294274	0.455639	0.140462	0.219073	0.314636	0.482182	0.244375	0.000139233	0.0842826	0.905327	0.91104
'Area Op10 (Frontal Operculum) left'	0.195711	0.297605	0.350582	0.586291	0.00446029	0.265423	0.0676584	0.328713	0.968376	0.542464	0.820379	0.528226	0.181184	0.413283	2.85981e-05	2.14511e-05	0.732058	0.504927	0.514181	0.532951	8.8603e-14	0.689116	2.36346e-20	0.468806	0.304342	0.468806	0.888218	0.523523	0.339535	0.770339	0.0446986	0.40918	0.0966157	0.657546	0.0732557	0.616393	0.0172046	0.0538315	0.0178899	0.0804666	0.03317	0.0538315	0.425739	0.683815	5.15051e-09	0.300961	0.0829946	0.216383	0.0529415
'Area Op10 (Frontal Operculum) right'	0.000577625	9.77844e-05	0.000974645	0.000160983	0.56174	0.882526	0.438411	0.668005	0.0247457	0.241466	0.0792262	0.300961	0.888218	0.678529	0.000208399	0.000143348	0.138531	0.332295	0.0362619	0.369495	0.00860442	9.85619e-13	0.00371624	7.98652e-21	0.0325795	0.825988	0.0923535	0.235722	0.882526	0.369495	0.377235	0.219073	0.974124	0.786924	0.0063662	0.809188	0.00122553	0.968376	0.000385185	0.939669	0.110352	0.956886	0.532951	0.893915	0.111969	1.69933e-07	0.000220584	0.899619	0.000856725
'Area Op2 (POperc) left'	4.43744e-05	0.000752154	2.21519e-05	0.00201029	0.167473	0.321624	0.125587	0.174228	0.0110572	0.699765	0.00045356	0.621475	0.213716	0.259286	0.00331045	0.00976236	2.40869e-07	0.732058	0.000120274	0.518841	0.00274444	0.55206	0.138531	0.699765	0.0382325	0.732058	0.000116786	0.721238	0.0503448	0.491212	0.668005	0.171954	0.397016	0.974124	0.0276582	0.385073	0.0556491	0.0462545	0.123817	0.854163	0.00757084	0.00860442	0.0503448	0.0842826	2.59957e-05	0.27166	0.413283	0.385073	0.107173
'Area Op2 (POperc) right'	0.00331045	0.00105244	0.00064234	8.42191e-05	0.652342	0.56174	0.63683	0.547252	0.0132859	0.0644723	0.0454709	0.0655203	0.274815	0.365663	0.0909668	0.110352	0.134732	1.76685e-07	0.0281713	0.000856725	0.848512	0.606284	0.56174	0.893915	0.0565769	0.339535	0.0286926	0.00488081	0.425739	0.015285	0.108753	0.460005	0.247308	0.438411	0.0966157	0.888218	0.0909668	0.732058	0.136622	0.726641	0.294274	0.753858	0.985623	0.542464	0.401047	0.0792262	0.00664998	0.742932	0.136622
'Area Op3 (POperc) left'	0.00996831	0.0292222	0.00363164	0.031998	0.0271532	0.230076	0.101034	0.171954	0.000925781	0.916758	5.50739e-05	0.820379	0.142413	0.300961	0.0271532	0.0556491	4.93221e-09	0.737489	8.0561e-07	0.792474	6.12157e-09	0.314636	0.0004296	0.325156	0.0462545	0.631694	6.52198e-06	0.591261	0.122067	0.354315	0.673259	0.652342	0.486686	0.933936	0.0431871	0.798035	0.0755982	0.158776	0.0966157	0.705111	0.031998	0.0594378	0.178843	0.591261	4.5799e-14	0.163081	0.0755982	0.307748	0.000406827
'Area Op3 (POperc) right'	5.17905e-05	1.23246e-05	0.000113395	1.04423e-05	0.00533688	0.0402933	0.00456222	0.0065067	0.0286926	0.0995435	0.0424477	0.238582	0.00301535	0.0143979	0.000406827	0.000752154	0.195711	0.000131334	0.0937571	0.00533688	0.0804666	7.76386e-07	0.140462	8.17286e-05	0.0755982	0.514181	0.0655203	0.108753	0.393011	0.514181	0.0389092	0.715848	0.0478558	0.699765	0.160918	0.576411	0.193232	0.405101	0.737489	0.882526	0.167473	0.287688	0.56174	0.916758	0.0966157	1.71808e-09	0.265423	0.933936	0.974124
'Area Op4 (POperc) left'	0.00790228	0.00709701	0.000856725	0.00371624	0.176524	0.328713	0.361855	0.277996	0.00191489	0.547252	0.000208399	0.55206	0.56174	0.601257	0.00596093	0.018599	1.63431e-07	0.146377	3.27324e-06	0.365663	1.26934e-11	0.108753	7.46823e-06	0.0486737	0.0951778	0.176524	6.41668e-05	0.104068	0.171954	0.657546	0.56661	0.933936	0.689116	0.737489	0.0424477	0.4777	0.154557	0.442682	0.107173	0.606284	0.156656	0.188344	0.365663	0.786924	2.20936e-20	0.0687488	0.0503448	0.208454	0.000300457
'Area Op4 (POperc) right'	0.00860442	0.00315976	0.00725191	0.00232326	0.381142	0.87684	0.193232	0.284432	0.859822	0.00436042	0.96263	0.0375658	0.27166	0.451296	0.0369089	0.0604178	0.523523	0.0356246	0.576411	0.00107962	0.405101	1.2463e-16	0.979873	7.6919e-12	0.979873	0.596249	0.770339	0.365663	0.131014	0.710472	0.596249	0.321624	0.586291	0.848512	0.842869	0.825988	0.991373	0.523523	0.528226	0.482182	0.737489	0.56174	0.721238	0.753858	0.397016	1.86968e-23	0.699765	0.571501	0.146377
'Area Op5 (Frontal Operculum) left'	0.0120031	0.0276582	0.00281	0.024287	0.0308617	0.101034	0.183548	0.144384	0.024287	0.854163	0.0063662	0.770339	0.235722	0.259286	0.00545675	0.00533688	6.30399e-06	0.606284	0.000120274	0.842869	1.12951e-15	0.803606	2.0902e-08	0.528226	0.127376	0.647154	0.000949922	0.482182	0.0951778	0.195711	0.842869	0.979873	0.775856	0.871161	0.0792262	0.96263	0.216383	0.169703	0.232887	0.933936	0.115259	0.0709729	0.171954	0.753858	3.18242e-25	0.514181	0.195711	0.581342	0.000466002
'Area Op5 (Frontal Operculum) right'	0.0001859	5.50739e-05	0.000364623	6.03711e-05	0.00125681	0.0197087	0.000659541	0.0014973	0.571501	0.0520638	0.442682	0.230076	0.00201029	0.00725191	0.00138947	0.00157342	0.997124	0.0197087	0.87684	0.00807283	0.0655203	2.70579e-15	0.134732	1.54874e-11	0.668005	0.455639	0.770339	0.421563	0.56661	0.473242	0.491212	0.343192	0.421563	0.974124	0.91104	0.715848	0.933936	0.532951	0.381142	0.854163	0.601257	0.662768	0.888218	0.616393	0.116932	8.2714e-18	0.742932	0.871161	0.232887
'Area Op6 (Frontal Operculum) left'	0.00510424	0.00916709	0.00142459	0.00897598	0.0189626	0.0276582	0.129185	0.0882437	0.0687488	0.721238	0.0271532	0.662768	0.193232	0.140462	0.000226925	0.000131334	0.00053313	0.328713	0.0013216	0.626575	4.31322e-21	0.893915	1.04375e-13	0.473242	0.154557	0.721238	0.0106096	0.216383	0.116932	0.328713	0.596249	0.968376	0.865488	0.781385	0.0721069	0.825988	0.181184	0.136622	0.171954	0.576411	0.208454	0.115259	0.195711	0.888218	6.79458e-29	0.893915	0.227289	0.928206	0.00380263
'Area Op6 (Frontal Operculum) right'	0.00363164	0.00211003	0.00301535	0.00196206	0.111969	0.31118	0.021278	0.0356246	0.131014	0.00824667	0.274815	0.0308617	0.0655203	0.134732	0.0159028	0.0221027	0.314636	0.230076	0.15248	0.0063662	0.504927	3.58758e-23	0.871161	3.26072e-16	0.417411	0.346875	0.232887	0.523523	0.0882437	0.859822	0.213716	0.354315	0.601257	0.945405	0.631694	0.626575	0.354315	0.678529	0.0565769	0.715848	0.482182	0.831607	0.514181	0.318118	0.803606	1.08083e-21	0.0529415	0.710472	0.0115215
'Area Op7 (Frontal Operculum) left'	0.0175443	0.054734	0.0189626	0.0895969	0.00371624	0.0325795	0.0520638	0.0676584	0.314636	0.814778	0.185934	0.657546	0.0817227	0.0698536	0.00191489	0.000441428	0.00346766	0.601257	0.0193325	0.96263	3.53811e-20	0.678529	4.13853e-16	0.837234	0.0937571	0.31118	0.0297601	0.652342	0.208454	0.14839	0.434163	0.939669	0.803606	0.753858	0.0261669	0.185934	0.0687488	0.0175443	0.0995435	0.241466	0.0594378	0.021278	0.0325795	0.183548	5.00469e-22	0.699765	0.140462	0.482182	0.00281
'Area Op7 (Frontal Operculum) right'	0.000106888	1.01003e-05	0.000135229	2.28746e-05	0.0063662	0.14839	0.0168707	0.0470494	0.537697	0.377235	0.91104	0.732058	0.104068	0.195711	4.72111e-05	3.79731e-05	0.92248	0.837234	0.4777	0.253247	0.00338823	8.94624e-11	0.00122553	5.71139e-14	0.354315	0.882526	0.764833	0.571501	0.803606	0.4777	0.662768	0.425739	0.325156	0.596249	0.0755982	0.820379	0.0225253	0.775856	0.00426259	0.417411	0.268529	0.775856	0.848512	0.928206	0.0402933	1.5717e-07	0.0159028	0.405101	0.0362619
'Area Op8 (Frontal Operculum) left'	0.122067	0.134732	0.0804666	0.203286	0.00842385	0.0923535	0.118625	0.208454	0.523523	0.710472	0.451296	0.532951	0.208454	0.224527	0.000491846	9.21278e-05	0.041719	0.509543	0.0744194	0.753858	5.52697e-23	0.974124	1.13112e-22	0.518841	0.262342	0.678529	0.14839	0.500333	0.742932	0.764833	0.154557	0.500333	0.250265	0.56174	0.0634382	0.621475	0.0721069	0.0402933	0.101034	0.158776	0.156656	0.0732557	0.274815	0.721238	9.62308e-20	0.748389	0.181184	0.27166	0.00773497
'Area Op8 (Frontal Operculum) right'	0.000505264	0.000160983	0.000856725	0.000478761	0.0356246	0.328713	0.0303066	0.0804666	0.105611	0.104068	0.290969	0.230076	0.208454	0.377235	0.000395868	0.000292206	0.354315	0.91104	0.101034	0.127376	0.0065067	5.67016e-18	0.00545675	1.68622e-20	0.287688	0.945405	0.27166	0.657546	0.991373	0.185934	0.956886	0.491212	0.397016	0.346875	0.146377	0.848512	0.0127589	0.916758	0.00205961	0.699765	0.198212	0.928206	0.968376	0.888218	0.0520638	1.2076e-11	0.00146053	0.591261	0.00205961
'Area Op9 (Frontal Operculum) left'	0.601257	0.616393	0.4777	0.803606	0.0538315	0.365663	0.304342	0.726641	0.523523	0.979873	0.770339	0.792474	0.621475	0.792474	0.00237956	0.000308927	0.495762	0.205858	0.200738	0.616393	5.65174e-20	0.694433	5.1242e-26	0.134732	0.500333	0.956886	0.601257	0.294274	0.455639	0.343192	0.061411	0.200738	0.061411	0.169703	0.211073	0.726641	0.0410009	0.230076	0.0395962	0.134732	0.193232	0.325156	0.842869	0.455639	1.21489e-12	0.825988	0.0817227	0.188344	0.00622843
'Area Op9 (Frontal Operculum) right'	0.000879194	0.000308927	0.0016943	0.000547594	0.208454	0.705111	0.0744194	0.181184	0.00416675	0.169703	0.0149841	0.221788	0.491212	0.742932	0.00128883	0.0016128	0.0470494	0.369495	0.00510424	0.393011	0.0389092	7.82644e-19	0.0446986	4.63844e-25	0.0624178	0.737489	0.022955	0.213716	0.985623	0.132863	0.332295	0.417411	0.726641	0.343192	0.0431871	0.678529	0.00371624	0.509543	0.000732717	0.486686	0.158776	0.63683	0.916758	0.859822	0.230076	8.12976e-11	5.67887e-05	0.732058	0.000131334
'Area PF (IPL) left'	0.000547594	0.000695234	0.000284167	0.000834789	0.277996	0.781385	0.238582	0.429939	5.02269e-11	0.601257	2.00075e-13	0.786924	0.473242	0.798035	0.000772069	0.00477244	3.42176e-13	0.136622	2.34999e-14	0.346875	9.44823e-06	0.0676584	0.00128883	0.00557905	4.16998e-05	0.814778	7.38629e-11	0.0755982	0.0446986	0.893915	0.0303066	0.803606	0.144384	0.888218	6.03711e-05	0.865488	0.000902209	0.518841	0.000856725	0.259286	0.03317	0.429939	0.0565769	0.621475	3.63448e-06	0.216383	1.71043e-05	0.131014	6.30399e-06
'Area PF (IPL) right'	0.373353	0.15248	0.586291	0.163081	0.0389092	0.0431871	0.0182414	0.00570382	0.429939	0.00157342	0.268529	0.000519023	0.0182414	0.022955	0.837234	0.429939	0.0594378	0.00338823	0.193232	0.00664998	0.0644723	0.528226	0.00664998	0.770339	0.178843	0.916758	0.0698536	0.0216869	0.0314254	0.0966157	0.00533688	0.0709729	0.0141125	0.03317	0.136622	0.689116	0.683815	0.381142	0.814778	0.339535	0.991373	0.979873	0.265423	0.208454	0.277996	0.899619	0.662768	0.0767922	0.631694
'Area PFcm (IPL) left'	4.04206e-05	0.0001859	2.28746e-05	0.000254038	0.0624178	0.31118	0.0655203	0.138531	0.000609183	0.369495	9.13745e-06	0.205858	0.176524	0.321624	0.00034509	0.00146053	7.58812e-09	0.0937571	8.6727e-07	0.219073	8.26264e-06	0.0594378	0.00201029	0.0146884	0.00897598	0.571501	8.54495e-06	0.0511982	0.0271532	0.683815	0.235722	0.601257	0.247308	0.865488	0.00268028	0.742932	0.0165425	0.113605	0.0303066	0.893915	0.0382325	0.110352	0.0337697	0.325156	4.56661e-08	0.113605	0.0389092	0.358073	0.0172046
'Area PFcm (IPL) right'	0.916758	0.991373	0.591261	0.848512	0.0286926	0.0410009	0.0216869	0.00936181	0.15248	0.0103919	0.136622	0.00268028	0.054734	0.0431871	0.335903	0.188344	0.0375658	0.000240123	0.0869069	0.00596093	0.0842826	0.859822	0.0470494	0.945405	0.0575175	0.786924	0.0281713	0.0238358	0.104068	0.606284	0.0112873	0.250265	0.0369089	0.125587	0.0503448	0.40918	0.300961	0.893915	0.482182	0.956886	0.662768	0.737489	0.343192	0.307748	0.281202	0.40918	0.232887	0.495762	0.888218
'Area PFm (IPL) left'	5.34083e-05	7.93079e-05	0.000156392	0.000261276	0.163081	0.232887	0.0529415	0.0937571	8.69498e-08	0.678529	8.7569e-10	0.56174	0.0804666	0.160918	3.34937e-05	0.000156392	3.33256e-09	0.131014	2.24249e-09	0.321624	0.000609183	0.0362619	0.0189626	0.00363164	0.000170547	0.968376	1.29186e-07	0.0923535	0.00346766	0.888218	0.0132859	0.721238	0.0439373	0.985623	0.000577625	0.694433	0.0112873	0.40918	0.0117601	0.576411	0.0446986	0.224527	0.022955	0.321624	3.14469e-05	0.136622	0.0065067	0.132863	0.0127589
'Area PFm (IPL) right'	0.726641	0.281202	0.951145	0.332295	0.154557	0.158776	0.0687488	0.015285	0.523523	0.00456222	0.451296	0.000208399	0.0604178	0.0495033	0.482182	0.208454	0.224527	0.0951778	0.55689	0.0503448	0.00301535	0.346875	0.000317619	0.678529	0.216383	0.647154	0.156656	0.167473	0.0382325	0.134732	0.00878845	0.146377	0.0189626	0.0362619	0.185934	0.882526	0.933936	0.193232	0.899619	0.397016	0.601257	0.460005	0.321624	0.268529	0.0168707	0.417411	0.689116	0.277996	0.518841
'Area PFop (IPL) left'	0.000713747	0.000625557	7.93079e-05	0.000317619	0.369495	0.974124	0.473242	0.678529	7.71359e-08	0.939669	5.30344e-10	0.956886	0.865488	0.820379	0.00694509	0.0356246	2.50981e-12	0.193232	2.38384e-12	0.56174	1.11337e-08	0.0162199	0.000220584	0.00466626	0.00255605	0.425739	3.48164e-09	0.102542	0.0882437	0.56174	0.0665823	0.748389	0.198212	0.775856	0.00255605	0.775856	0.0115215	0.668005	0.00609336	0.277996	0.061411	0.358073	0.0966157	0.792474	1.47371e-11	0.0297601	0.000246988	0.107173	5.98598e-07
'Area PFop (IPL) right'	0.710472	0.715848	0.473242	0.547252	0.0529415	0.0780015	0.0767922	0.0792262	0.281202	2.36196e-05	0.190776	5.85539e-05	0.171954	0.154557	0.325156	0.274815	0.123817	3.8797e-08	0.178843	1.16252e-06	0.468806	0.110352	0.393011	0.241466	0.132863	0.369495	0.0923535	8.17286e-05	0.451296	0.893915	0.0303066	0.694433	0.129185	0.413283	0.0584711	0.56661	0.140462	0.809188	0.4777	0.848512	0.358073	0.343192	0.425739	0.495762	0.792474	0.00274444	0.27166	0.256254	0.781385
'Area PFt (IPL) left'	0.0503448	0.0325795	0.0155912	0.0238358	0.871161	0.377235	0.854163	0.596249	1.69442e-18	0.916758	5.36893e-22	0.509543	0.606284	0.335903	0.174228	0.438411	1.93034e-20	0.882526	2.16182e-23	0.96263	7.72455e-06	0.061411	0.00308679	0.0146884	2.40869e-07	0.905327	4.6914e-18	0.683815	0.0200912	0.601257	0.000562423	0.737489	0.041719	0.798035	5.13543e-06	0.854163	0.000147578	0.956886	2.07713e-05	0.041719	0.0256855	0.647154	0.0233918	0.611329	2.68371e-05	0.107173	5.06554e-10	0.110352	8.8603e-14
'Area PFt (IPL) right'	0.985623	0.764833	0.694433	0.893915	0.031998	0.0792262	0.0804666	0.0829946	0.928206	1.26934e-11	0.683815	5.40051e-12	0.129185	0.15248	0.956886	0.837234	0.241466	1.71019e-11	0.509543	1.43923e-10	0.547252	0.486686	0.732058	0.899619	0.171954	0.0721069	0.325156	5.37819e-09	0.104068	0.991373	0.131014	0.865488	0.0923535	0.495762	0.0382325	0.96263	0.113605	0.848512	0.294274	0.899619	0.591261	0.673259	0.509543	0.616393	0.365663	0.0687488	0.405101	0.193232	0.775856
'Area PGa (IPL) left'	2.59957e-05	2.85981e-05	8.94167e-05	8.42191e-05	0.31118	0.198212	0.0817227	0.0744194	8.94167e-05	0.652342	3.27324e-06	0.491212	0.0792262	0.101034	7.72455e-06	1.3605e-05	4.32296e-06	0.0755982	1.15358e-05	0.277996	0.00191489	0.03317	0.0349969	0.00389084	0.00510424	0.726641	0.000100734	0.0709729	0.0011651	0.848512	0.0178899	0.781385	0.0314254	0.899619	0.0106096	0.945405	0.0937571	0.537697	0.111969	0.75934	0.116932	0.158776	0.0216869	0.213716	4.72111e-05	0.138531	0.169703	0.0869069	0.15248
'Area PGa (IPL) right'	0.397016	0.792474	0.244375	0.764833	0.848512	0.96263	0.547252	0.232887	0.397016	0.15248	0.335903	0.0204802	0.518841	0.464394	0.0233918	0.00521939	0.171954	0.514181	0.451296	0.621475	0.000233436	0.482182	1.71043e-05	0.905327	0.0909668	0.230076	0.0895969	0.916758	0.0216869	0.27166	0.000593209	0.0665823	0.00371624	0.0143979	0.132863	0.473242	0.837234	0.300961	0.939669	0.504927	0.413283	0.381142	0.235722	0.253247	0.00182367	0.397016	0.683815	0.606284	0.495762
'Area PGp (IPL) left'	6.81876e-05	4.04206e-05	0.000116786	8.67811e-05	0.405101	0.154557	0.0855866	0.0644723	0.0402933	0.586291	0.00664998	0.523523	0.105611	0.0855866	3.05183e-06	1.66915e-06	0.00232326	0.244375	0.00996831	0.256254	0.00287698	0.0462545	0.0247457	0.00596093	0.221788	0.429939	0.0337697	0.185934	0.00996831	0.742932	0.274815	0.732058	0.211073	0.985623	0.211073	0.611329	0.616393	0.737489	0.647154	0.87684	0.385073	0.156656	0.0486737	0.211073	5.50739e-05	0.160918	0.979873	0.174228	0.668005
'Area PGp (IPL) right'	0.0755982	0.281202	0.0431871	0.265423	0.138531	0.146377	0.346875	0.737489	0.631694	0.764833	0.486686	0.198212	0.451296	0.486686	0.00102589	0.000196848	0.297605	0.831607	0.699765	0.647154	2.14511e-05	0.916758	1.9963e-06	0.421563	0.120336	0.0923535	0.165266	0.397016	0.00773497	0.281202	0.000100734	0.0676584	0.00107962	0.0115215	0.211073	0.369495	0.586291	0.346875	0.616393	0.606284	0.259286	0.377235	0.171954	0.300961	0.000395868	0.486686	0.888218	0.951145	0.287688
'Area Ph1 (PhG) left'	0.00860442	0.00596093	0.00354879	0.00725191	0.968376	0.438411	0.56174	0.611329	0.581342	0.732058	0.495762	0.848512	0.523523	0.468806	0.000127545	0.00034509	0.183548	0.509543	0.365663	0.786924	0.000491846	0.848512	0.00301535	0.647154	0.205858	0.92248	0.346875	0.968376	0.0410009	0.176524	0.63683	0.518841	0.596249	0.715848	0.171954	0.514181	0.606284	0.997124	0.195711	0.721238	0.15248	0.224527	0.381142	0.657546	7.93079e-05	0.468806	0.798035	0.318118	0.647154
'Area Ph1 (PhG) right'	0.0281713	0.00570382	0.0130201	0.00122553	0.221788	0.154557	0.325156	0.183548	0.118625	0.0424477	0.219073	0.0687488	0.235722	0.198212	0.134732	0.0909668	0.621475	0.0486737	0.321624	0.0189626	0.775856	0.514181	0.491212	0.933936	0.413283	0.421563	0.160918	0.300961	0.0149841	0.0117601	0.397016	0.211073	0.307748	0.122067	0.328713	0.848512	0.131014	0.641983	0.238582	0.616393	0.621475	0.631694	0.854163	0.606284	0.0594378	0.0644723	0.00773497	0.985623	0.150425
'Area Ph2 (PhG) left'	0.00456222	0.00583109	0.00622843	0.0117601	0.105611	0.434163	0.381142	0.373353	0.307748	0.542464	0.268529	0.500333	0.518841	0.616393	0.000505264	0.000202546	0.110352	0.859822	0.174228	0.591261	0.000999963	0.92248	0.00338823	0.591261	0.208454	0.859822	0.274815	0.705111	0.297605	0.571501	0.748389	0.56174	0.803606	0.820379	0.129185	0.576411	0.265423	0.87684	0.0732557	0.56174	0.0842826	0.110352	0.339535	0.916758	0.0001859	0.764833	0.253247	0.314636	0.290969
'Area Ph2 (PhG) right'	0.131014	0.0281713	0.0343786	0.0112873	0.951145	0.523523	0.888218	0.55689	0.518841	0.0362619	0.721238	0.031998	0.63683	0.991373	0.662768	0.854163	0.710472	0.673259	0.997124	0.0804666	0.56174	0.314636	0.193232	0.56174	0.705111	0.425739	0.742932	0.523523	0.0261669	0.0375658	0.985623	0.0909668	0.230076	0.110352	0.893915	0.138531	0.871161	0.300961	0.631694	0.0804666	0.358073	0.0980709	0.208454	0.0755982	0.318118	0.123817	0.0478558	0.438411	0.377235
'Area Ph3 (PhG) left'	0.00363164	0.00135514	0.000577625	0.000609183	0.705111	0.277996	0.381142	0.518841	0.500333	0.451296	0.438411	0.421563	0.335903	0.307748	0.000139233	0.000441428	0.176524	0.325156	0.31118	0.417411	0.00105244	0.809188	0.0120031	0.601257	0.318118	0.928206	0.482182	0.928206	0.0178899	0.0337697	0.770339	0.770339	0.4777	0.343192	0.277996	0.373353	0.814778	0.537697	0.31118	0.219073	0.205858	0.307748	0.318118	0.726641	1.60255e-05	0.294274	0.859822	0.0439373	0.641983
'Area Ph3 (PhG) right'	0.0767922	0.0101781	0.021278	0.000879194	0.468806	0.542464	0.405101	0.678529	0.216383	0.00371624	0.328713	0.00216159	0.381142	0.455639	0.265423	0.250265	0.87684	0.0292222	0.4777	0.00122553	0.939669	0.256254	0.318118	0.486686	0.581342	0.247308	0.244375	0.188344	0.00211003	0.00173645	0.997124	0.00510424	0.0565769	0.00709701	0.523523	0.91104	0.160918	0.482182	0.304342	0.859822	0.786924	0.668005	0.611329	0.504927	0.0909668	0.0122505	0.00694509	0.397016	0.208454
'Area PirT (PiriformCortexMesial, temporal) left'	0.705111	0.899619	0.928206	0.504927	4.55872e-11	2.70327e-07	1.16252e-06	7.2446e-05	0.425739	0.185934	0.284432	0.259286	3.03249e-07	3.16067e-06	0.606284	0.144384	0.259286	0.491212	0.509543	0.0842826	0.0308617	0.247308	0.0308617	0.154557	0.0204802	0.127376	0.169703	0.134732	0.0980709	0.405101	0.00842385	0.171954	0.0356246	0.144384	0.0138321	0.0375658	0.0721069	0.0966157	0.238582	0.200738	0.0709729	0.230076	0.0238358	0.0138321	0.0594378	0.27166	0.710472	0.523523	0.518841
'Area PirT (PiriformCortexMesial, temporal) right'	0.814778	1	0.75934	0.803606	2.84482e-06	6.95439e-12	2.36196e-05	1.29186e-07	0.0431871	0.232887	0.118625	0.14839	1.25024e-06	9.39412e-09	0.500333	0.893915	0.591261	0.167473	0.131014	0.596249	0.710472	0.0966157	0.991373	0.0127589	0.0065067	0.321624	0.468806	0.438411	0.238582	0.809188	0.0108313	0.0162199	0.0162199	0.0325795	0.0117601	0.385073	0.00956022	0.673259	0.0182414	0.0410009	0.0303066	0.652342	0.0382325	0.227289	0.227289	0.144384	0.167473	0.0106096	0.195711
'Area PirTB (PiriformCortexMesial, temporobasal) left'	0.631694	0.809188	0.997124	0.56174	3.21791e-15	4.63195e-06	3.96891e-09	1.40594e-05	0.425739	0.753858	0.230076	0.460005	1.43434e-08	1.7933e-06	0.865488	0.318118	0.859822	0.865488	0.742932	0.786924	0.0189626	0.997124	0.0424477	0.547252	0.294274	0.888218	0.504927	0.616393	0.742932	0.699765	0.0634382	0.991373	0.321624	0.939669	0.294274	0.581342	0.381142	0.781385	0.87684	0.699765	0.486686	0.803606	0.482182	0.55689	0.0168707	0.715848	0.764833	0.96263	0.446977
'Area PirTB (PiriformCortexMesial, temporobasal) right'	0.446977	0.385073	0.528226	0.668005	3.84214e-10	1.91043e-15	7.58812e-09	1.40224e-11	0.163081	0.247308	0.238582	0.131014	5.30344e-10	3.41473e-12	0.997124	0.500333	0.647154	0.591261	0.55206	0.571501	0.354315	0.956886	0.905327	0.504927	0.0644723	0.442682	0.899619	0.916758	0.837234	0.825988	0.15248	0.259286	0.188344	0.181184	0.0855866	0.274815	0.0271532	0.92248	0.0495033	0.115259	0.0221027	0.38903	0.0755982	0.290969	0.0909668	0.933936	0.393011	0.0382325	0.361855
'Area SFG2 (SFG) left'	0.185934	0.284432	0.775856	0.500333	0.325156	0.193232	0.979873	0.63683	0.000677169	0.601257	0.0067961	0.238582	0.56661	0.350582	0.000131334	0.0049914	0.163081	0.290969	0.0110572	0.997124	0.726641	0.00521939	0.781385	0.00426259	0.0303066	0.56174	0.0424477	0.905327	0.156656	0.893915	0.015285	0.140462	0.0389092	0.335903	0.0462545	0.205858	0.00157342	0.205858	0.00034509	0.859822	8.94167e-05	0.00346766	0.0314254	0.00790228	0.354315	0.0792262	0.00157342	0.205858	0.0120031
'Area SFG2 (SFG) right'	0.216383	0.325156	0.518841	0.250265	0.00142459	0.00135514	0.0308617	0.021278	0.0356246	0.0200912	0.110352	0.00315976	0.00842385	0.00521939	0.000625557	0.00138947	0.358073	0.304342	0.108753	0.0966157	0.882526	0.0266561	0.985623	0.00110745	0.0402933	0.144384	0.405101	0.997124	0.00201029	0.125587	0.018599	0.00466626	0.000732717	0.0117601	0.0584711	0.227289	0.00583109	0.150425	0.0101781	0.581342	0.000491846	0.00398091	0.0314254	0.0141125	0.871161	0.120336	0.297605	0.287688	0.385073
'Area SFG3 (SFG) left'	0.115259	0.158776	0.297605	0.401047	0.721238	0.365663	0.859822	0.393011	0.115259	0.343192	0.198212	0.451296	0.361855	0.178843	5.59236e-08	8.83645e-06	0.581342	0.0117601	0.131014	0.113605	0.000395868	0.451296	9.68355e-07	0.0503448	0.0744194	0.63683	0.31118	0.158776	0.482182	0.0538315	0.429939	0.0980709	0.63683	0.174228	0.0162199	0.542464	0.000268707	0.0375658	0.000300457	0.176524	0.00045356	0.0233918	0.509543	0.429939	0.0238358	0.591261	0.0108313	0.683815	0.0520638
'Area SFG3 (SFG) right'	0.287688	0.241466	0.547252	0.274815	0.00201029	0.00583109	0.0343786	0.0297601	0.281202	0.0462545	0.464394	0.00878845	0.00878845	0.0143979	0.000732717	0.000180643	0.809188	0.571501	0.460005	0.14839	0.652342	0.0382325	0.140462	0.000385185	0.318118	0.0446986	0.933936	0.694433	0.0141125	0.0937571	0.542464	0.00694509	0.0225253	0.00996831	0.277996	0.446977	0.0314254	0.350582	0.118625	0.265423	0.0168707	0.154557	0.0665823	0.024287	0.781385	0.314636	0.748389	0.775856	0.939669
'Area SFG4 (SFG) left'	0.0127589	0.018599	0.0721069	0.0594378	0.814778	0.631694	0.576411	0.865488	0.00226818	0.40918	0.00996831	0.596249	0.91104	0.455639	3.33256e-09	7.46823e-06	0.110352	0.0804666	0.00609336	0.325156	0.00232326	0.0470494	5.67887e-05	0.00255605	0.00426259	0.893915	0.0204802	0.318118	0.837234	0.169703	0.673259	0.346875	0.871161	0.335903	0.000999963	0.163081	2.06874e-06	0.0247457	6.3115e-08	0.183548	8.54495e-06	0.00398091	0.241466	0.0732557	0.0855866	0.509543	7.72455e-06	0.979873	0.00053313
'Area SFG4 (SFG) right'	0.132863	0.221788	0.203286	0.235722	0.0138321	0.0980709	0.122067	0.160918	0.662768	0.00436042	0.939669	0.00105244	0.0431871	0.0966157	0.000127545	1.07953e-05	0.468806	0.945405	0.933936	0.0343786	0.365663	0.0780015	0.0486737	0.000143348	0.586291	0.0424477	0.495762	0.547252	0.464394	0.438411	0.689116	0.0676584	0.413283	0.108753	0.281202	0.224527	0.00545675	0.00824667	0.03317	0.00196206	0.00173645	0.00557905	0.256254	0.0895969	0.865488	0.4777	0.721238	0.122067	0.657546
'Area SFS1 (SFS) left'	0.108753	0.150425	0.277996	0.434163	0.899619	0.596249	0.916758	0.55206	0.0780015	0.300961	0.198212	0.297605	0.571501	0.259286	2.91113e-08	7.22006e-06	0.460005	0.0103919	0.0923535	0.0980709	3.51002e-06	0.442682	2.52932e-10	0.0256855	0.0247457	0.689116	0.208454	0.116932	0.274815	0.0297601	0.262342	0.0221027	0.314636	0.0446986	0.00205961	0.571501	4.96205e-06	0.018599	9.13745e-06	0.116932	0.000139233	0.0261669	0.576411	0.616393	0.00261749	0.56174	0.000974645	0.393011	0.0175443
'Area SFS1 (SFS) right'	0.171954	0.0909668	0.307748	0.0869069	0.0011651	0.00936181	0.031998	0.0439373	0.158776	0.118625	0.216383	0.0395962	0.0065067	0.0238358	0.00105244	0.000395868	0.547252	0.318118	0.253247	0.325156	0.425739	0.0204802	0.0804666	3.4564e-05	0.15248	0.0732557	0.689116	0.339535	0.0101781	0.0804666	0.247308	0.00860442	0.0281713	0.0117601	0.136622	0.647154	0.0303066	0.753858	0.0937571	0.611329	0.0895969	0.596249	0.0882437	0.0995435	0.893915	0.216383	0.486686	0.464394	0.726641
'Area SFS2 (SFS) left'	0.0755982	0.101034	0.193232	0.259286	0.55689	0.576411	0.715848	0.621475	0.00407287	0.227289	0.0178899	0.213716	0.770339	0.31118	2.14525e-07	3.91787e-05	0.0855866	0.022955	0.00521939	0.127376	7.11988e-08	0.339535	4.18849e-12	0.0122505	0.00107962	0.809188	0.018599	0.131014	0.421563	0.0486737	0.831607	0.0538315	0.537697	0.0780015	0.000100734	0.523523	1.242e-07	0.0200912	7.11988e-08	0.216383	9.21278e-05	0.0402933	0.518841	0.742932	0.000418069	0.737489	4.03376e-06	0.451296	0.000491846
'Area SFS2 (SFS) right'	0.0470494	0.0281713	0.0842826	0.0247457	0.00446029	0.024287	0.0842826	0.101034	0.107173	0.0804666	0.195711	0.0238358	0.022955	0.0470494	0.000233436	6.61482e-05	0.55689	0.4777	0.219073	0.203286	0.318118	0.00436042	0.0511982	7.48184e-07	0.125587	0.0644723	0.626575	0.442682	0.024287	0.115259	0.297605	0.0130201	0.0709729	0.0286926	0.0755982	0.464394	0.0141125	0.678529	0.0495033	0.486686	0.0676584	0.482182	0.0709729	0.0882437	0.974124	0.104068	0.339535	0.596249	0.748389
'Area STS1 (STS) left'	0.00294543	0.00436042	0.000276336	0.00488081	0.221788	0.227289	0.224527	0.213716	0.0478558	0.113605	0.0120031	0.0687488	0.401047	0.425739	0.000547594	0.00135514	0.0011651	0.00261749	0.00119496	0.0256855	7.2097e-07	0.0995435	0.000974645	0.0520638	0.268529	0.0108313	0.0120031	0.0049914	0.181184	0.365663	0.854163	0.176524	0.945405	0.129185	0.104068	0.325156	0.107173	0.325156	0.0575175	0.933936	0.0755982	0.102542	0.689116	0.710472	2.09765e-10	0.105611	0.232887	0.203286	0.0395962
'Area STS1 (STS) right'	0.0951778	0.0565769	0.110352	0.101034	0.0804666	0.460005	0.0842826	0.281202	0.56661	0.0225253	0.775856	0.0634382	0.455639	0.547252	0.169703	0.0817227	0.798035	0.893915	0.504927	0.0732557	0.0755982	4.03376e-06	0.0687488	6.74717e-06	0.571501	0.652342	0.956886	0.882526	0.495762	0.532951	0.40918	0.792474	0.621475	0.500333	0.726641	0.586291	0.247308	0.491212	0.125587	0.203286	0.373353	0.547252	0.825988	0.814778	0.132863	9.76909e-06	0.417411	0.101034	0.213716
'Area STS2 (STS) left'	0.00456222	0.00860442	0.00064234	0.0132859	0.111969	0.054734	0.138531	0.131014	0.134732	0.0909668	0.0767922	0.0842826	0.244375	0.244375	0.000175527	0.000374772	0.0395962	0.000999963	0.0159028	0.0141125	5.82277e-08	0.438411	2.85981e-05	0.15248	0.770339	0.0063662	0.120336	0.00211003	0.377235	0.193232	0.241466	0.0529415	0.369495	0.0247457	0.434163	0.262342	0.203286	0.413283	0.0709729	0.951145	0.200738	0.163081	0.825988	0.290969	2.65012e-10	0.56661	0.235722	0.358073	0.0303066
'Area STS2 (STS) right'	0.328713	0.241466	0.473242	0.38903	0.0604178	0.224527	0.0951778	0.262342	0.56661	0.174228	0.831607	0.300961	0.446977	0.56661	0.290969	0.127376	0.968376	0.241466	0.621475	0.495762	0.015285	3.14469e-05	0.00533688	1.15358e-05	0.694433	0.803606	0.91104	0.40918	0.905327	0.0511982	0.304342	0.748389	0.369495	0.131014	0.694433	0.979873	0.178843	0.500333	0.108753	0.136622	0.647154	0.888218	0.361855	0.495762	0.0829946	0.00113594	0.183548	0.0538315	0.132863
'Area TI (STG) left'	0.000999963	0.022955	0.00191489	0.0446986	0.00177957	0.0112873	0.0178899	0.0687488	0.361855	0.211073	0.188344	0.442682	0.0337697	0.0644723	0.000879194	0.000208399	0.0665823	0.0356246	0.0503448	0.116932	6.39089e-09	0.974124	6.52198e-06	0.647154	0.956886	0.116932	0.253247	0.031998	0.321624	0.764833	0.134732	0.809188	0.616393	0.542464	0.842869	0.715848	0.596249	0.369495	0.321624	0.786924	0.354315	0.144384	0.397016	0.865488	2.7993e-11	0.985623	0.547252	0.284432	0.022955
'Area TI (STG) right'	0.216383	0.111969	0.314636	0.181184	0.00211003	0.00389084	0.00570382	0.00709701	0.537697	0.174228	0.809188	0.343192	0.0382325	0.0424477	0.318118	0.120336	0.699765	0.56174	0.425739	0.369495	0.0225253	4.26925e-07	0.0141125	1.66915e-06	0.916758	0.803606	0.616393	0.514181	0.803606	0.0804666	0.581342	0.683815	0.385073	0.120336	0.893915	0.482182	0.304342	0.91104	0.118625	0.277996	0.87684	0.742932	0.118625	0.241466	0.108753	4.30174e-05	0.0966157	0.0486737	0.0624178
'Area TPJ (STG, SMG) left'	0.000441428	0.00142459	0.000254038	0.00216159	0.0337697	0.105611	0.0395962	0.0655203	0.00315976	0.259286	0.000284167	0.150425	0.101034	0.167473	7.2446e-05	0.000127545	1.04423e-05	0.0495033	2.68371e-05	0.111969	1.44517e-06	0.0556491	0.000103768	0.00790228	0.0402933	0.401047	0.000418069	0.0314254	0.188344	0.726641	0.781385	0.235722	0.803606	0.547252	0.00664998	0.809188	0.00664998	0.120336	0.0135566	0.571501	0.0266561	0.0923535	0.183548	0.715848	8.02816e-08	0.181184	0.0261669	0.721238	0.0314254
'Area TPJ (STG, SMG) right'	0.726641	0.586291	0.726641	0.55206	0.061411	0.0767922	0.0604178	0.0200912	0.325156	0.031998	0.241466	0.024287	0.0829946	0.0780015	0.547252	0.361855	0.0755982	0.0175443	0.181184	0.0369089	0.154557	0.951145	0.0486737	0.732058	0.262342	0.699765	0.0709729	0.0980709	0.163081	0.131014	0.0556491	0.281202	0.113605	0.0909668	0.244375	0.532951	0.710472	0.673259	0.831607	0.775856	0.837234	0.715848	0.294274	0.238582	0.381142	0.460005	0.537697	0.253247	0.831607
'Area Te 1.0 (HESCHL) left'	0.000308927	0.00107962	3.04686e-05	0.00122553	0.0980709	0.373353	0.122067	0.174228	0.0101781	0.647154	0.000902209	0.486686	0.277996	0.4777	0.00102589	0.00426259	1.44517e-06	0.123817	4.04206e-05	0.335903	1.20561e-06	0.0909668	0.00274444	0.061411	0.0634382	0.262342	0.000364623	0.138531	0.142413	0.991373	0.742932	0.381142	0.657546	0.621475	0.0286926	0.951145	0.0503448	0.0855866	0.0556491	0.809188	0.00757084	0.0115215	0.171954	0.518841	4.13677e-11	0.0644723	0.167473	0.339535	0.0143979
'Area Te 1.0 (HESCHL) right'	0.00281	0.000925781	0.0101781	0.00165309	0.031998	0.158776	0.0172046	0.0292222	0.393011	0.00274444	0.304342	0.0233918	0.0208758	0.0325795	0.0162199	0.00936181	0.781385	0.00177957	0.657546	0.000335695	0.120336	2.57201e-08	0.358073	4.63195e-06	0.397016	0.268529	0.346875	0.0923535	0.107173	0.221788	0.699765	0.142413	0.854163	0.442682	0.358073	0.571501	0.365663	0.542464	0.979873	0.87684	0.224527	0.417411	0.798035	0.899619	0.0951778	1.47371e-11	0.438411	0.621475	0.753858
'Area Te 1.1 (HESCHL) left'	2.74644e-06	4.86931e-05	3.63448e-06	0.000233436	0.0951778	0.281202	0.0349969	0.0855866	0.0271532	0.397016	0.00294543	0.290969	0.122067	0.203286	0.000160983	0.000813376	1.40594e-05	0.142413	0.000577625	0.181184	0.00196206	0.174228	0.0767922	0.181184	0.0869069	0.294274	0.00122553	0.134732	0.0792262	0.87684	0.647154	0.211073	0.518841	0.662768	0.0356246	0.96263	0.0520638	0.0478558	0.0767922	0.689116	0.00790228	0.0110572	0.123817	0.328713	7.46823e-06	0.140462	0.281202	0.219073	0.181184
'Area Te 1.1 (HESCHL) right'	0.0172046	0.00596093	0.0165425	0.00211003	0.616393	0.405101	0.631694	0.55206	0.0709729	0.0238358	0.0966157	0.0261669	0.277996	0.297605	0.101034	0.0665823	0.183548	8.42191e-05	0.110352	0.00315976	0.167473	0.136622	0.438411	0.300961	0.0369089	0.945405	0.0337697	0.0520638	0.933936	0.205858	0.138531	0.55689	0.307748	0.859822	0.0395962	0.219073	0.0594378	0.339535	0.185934	0.438411	0.105611	0.277996	0.281202	0.446977	0.138531	0.00694509	0.0395962	0.611329	0.537697
'Area Te 1.2 (HESCHL) left'	0.00354879	0.0049914	0.00045356	0.00466626	0.0424477	0.0980709	0.156656	0.15248	0.0495033	0.491212	0.0106096	0.523523	0.247308	0.297605	0.000395868	0.000732717	0.000175527	0.0895969	0.000547594	0.268529	4.70998e-13	0.377235	3.669e-07	0.227289	0.250265	0.181184	0.00533688	0.061411	0.0869069	0.547252	0.742932	0.820379	0.968376	0.694433	0.120336	0.781385	0.205858	0.253247	0.150425	1	0.118625	0.0829946	0.294274	0.888218	1.2859e-20	0.284432	0.256254	0.417411	0.00416675
'Area Te 1.2 (HESCHL) right'	0.00274444	0.000999963	0.00301535	0.00102589	0.169703	0.434163	0.0556491	0.0655203	0.576411	0.00211003	0.721238	0.0189626	0.176524	0.221788	0.0172046	0.0112873	0.518841	0.14839	0.425739	0.00110745	0.354315	1.45228e-17	0.652342	1.22898e-13	0.377235	0.165266	0.596249	0.230076	0.0281713	0.916758	0.434163	0.339535	0.442682	0.865488	0.56174	0.350582	0.401047	0.820379	0.0855866	0.542464	0.55689	0.528226	0.325156	0.174228	0.514181	1.28198e-17	0.401047	0.528226	0.0909668
'Area Te 2.1 (STG) left'	0.000834789	0.00191489	5.17905e-05	0.0016128	0.193232	0.417411	0.244375	0.262342	0.0127589	0.393011	0.00125681	0.274815	0.438411	0.616393	0.00165309	0.00622843	1.04423e-05	0.0252118	6.03711e-05	0.174228	5.82277e-08	0.0594378	0.000505264	0.0271532	0.0937571	0.105611	0.000834789	0.0431871	0.188344	0.825988	0.715848	0.346875	0.737489	0.397016	0.0337697	0.689116	0.054734	0.181184	0.0604178	0.997124	0.0276582	0.0410009	0.339535	0.871161	4.96672e-13	0.0503448	0.140462	0.307748	0.0110572
'Area Te 2.1 (STG) right'	0.0101781	0.00456222	0.0303066	0.00824667	0.138531	0.537697	0.0604178	0.129185	0.859822	0.00301535	0.726641	0.0325795	0.125587	0.198212	0.0382325	0.0314254	0.985623	0.0655203	0.92248	0.00119496	0.294274	1.98371e-11	0.576411	9.00235e-09	0.87684	0.274815	0.737489	0.244375	0.0395962	0.547252	0.775856	0.158776	0.455639	0.542464	0.933936	0.951145	0.899619	0.848512	0.547252	0.753858	0.581342	0.694433	0.509543	0.647154	0.256254	2.93778e-14	0.809188	0.641983	0.482182
'Area Te 2.2 (STG) left'	9.49163e-05	0.000261276	1.65565e-05	0.000354731	0.0755982	0.198212	0.0676584	0.0817227	0.00956022	0.325156	0.000925781	0.154557	0.176524	0.262342	0.000220584	0.00102589	3.27324e-06	0.0281713	5.34083e-05	0.115259	1.16252e-06	0.031998	0.00122553	0.00936181	0.0687488	0.193232	0.000395868	0.0314254	0.129185	0.571501	0.611329	0.203286	0.726641	0.413283	0.0159028	0.689116	0.015285	0.0817227	0.024287	0.523523	0.0168707	0.03317	0.241466	0.803606	2.00152e-10	0.0486737	0.0780015	0.616393	0.0362619
'Area Te 2.2 (STG) right'	0.287688	0.183548	0.321624	0.181184	0.859822	0.55206	0.732058	0.528226	0.300961	0.0130201	0.250265	0.0221027	0.945405	0.775856	0.15248	0.116932	0.167473	0.00338823	0.241466	0.00824667	0.108753	0.0486737	0.14839	0.0644723	0.241466	0.871161	0.0842826	0.125587	0.837234	0.75934	0.253247	0.848512	0.369495	0.518841	0.188344	0.281202	0.401047	0.547252	0.694433	0.495762	0.343192	0.328713	0.284432	0.31118	0.174228	0.0016943	0.27166	0.786924	0.939669
'Area Te 3 (STG) left'	0.000974645	0.00182367	8.42191e-05	0.0016943	0.193232	0.259286	0.262342	0.227289	0.0122505	0.265423	0.00287698	0.205858	0.446977	0.482182	0.000116786	0.000441428	0.000284167	0.00609336	0.000175527	0.0780015	3.19224e-10	0.0538315	6.30399e-06	0.0146884	0.265423	0.0495033	0.00380263	0.00824667	0.297605	0.460005	0.803606	0.284432	0.859822	0.171954	0.102542	0.38903	0.0755982	0.328713	0.0349969	0.997124	0.131014	0.131014	0.737489	0.542464	5.71139e-14	0.0817227	0.0937571	0.381142	0.00389084
'Area Te 3 (STG) right'	0.00570382	0.00371624	0.0132859	0.00996831	0.40918	0.694433	0.127376	0.250265	0.678529	0.00488081	0.991373	0.0470494	0.446977	0.509543	0.0146884	0.0103919	0.991373	0.837234	0.705111	0.0225253	0.247308	6.95439e-12	0.297605	2.66531e-11	0.621475	0.748389	0.979873	0.683815	0.339535	0.183548	0.737489	0.859822	0.871161	0.287688	0.737489	0.699765	0.277996	0.38903	0.105611	0.297605	0.38903	0.668005	0.985623	0.75934	0.393011	1.43923e-10	0.442682	0.300961	0.253247
'Area TeI (STG) left'	0.000364623	0.00274444	0.000196848	0.00488081	0.0138321	0.0439373	0.0511982	0.0909668	0.0829946	0.287688	0.024287	0.332295	0.111969	0.160918	0.000135229	8.67811e-05	0.00165309	0.0308617	0.00237956	0.123817	1.30921e-10	0.451296	4.03376e-06	0.287688	0.38903	0.113605	0.018599	0.0247457	0.101034	0.764833	0.547252	0.647154	0.945405	0.55206	0.232887	0.96263	0.185934	0.160918	0.131014	0.899619	0.0665823	0.0292222	0.244375	0.596249	2.48507e-14	0.460005	0.328713	0.346875	0.0103919
'Area TeI (STG) right'	0.0146884	0.00570382	0.0130201	0.00824667	0.0382325	0.0980709	0.0337697	0.0462545	0.385073	0.0182414	0.542464	0.0829946	0.259286	0.247308	0.061411	0.0261669	0.4777	0.991373	0.274815	0.0503448	0.0424477	8.94396e-12	0.0520638	8.12976e-11	0.405101	0.699765	0.4777	0.991373	0.281202	0.281202	0.956886	0.92248	0.842869	0.304342	0.421563	0.859822	0.158776	0.460005	0.0308617	0.300961	0.434163	0.631694	0.657546	0.831607	0.123817	1.04927e-09	0.101034	0.140462	0.0356246
'Area hIP1 (IPS) left'	0.00996831	0.0115215	0.00596093	0.0117601	0.523523	0.705111	0.831607	0.899619	1.45336e-07	0.803606	2.09765e-10	0.956886	0.92248	0.968376	0.041719	0.0767922	8.12976e-11	0.385073	6.67172e-09	0.916758	0.0732557	0.142413	0.56174	0.0495033	2.36196e-05	0.27166	3.7243e-08	0.361855	7.91996e-09	0.129185	4.11087e-07	0.213716	3.38965e-06	0.0538315	0.000505264	0.343192	0.108753	0.576411	0.0495033	0.504927	0.163081	0.287688	0.00128883	0.132863	0.00338823	0.113605	0.0687488	0.238582	0.0687488
'Area hIP1 (IPS) right'	0.104068	0.230076	0.0356246	0.0869069	0.136622	0.369495	0.238582	0.107173	0.328713	0.000562423	0.314636	8.9978e-07	0.238582	0.185934	0.0233918	0.0103919	0.167473	0.0604178	0.369495	0.0101781	0.024287	0.500333	0.00824667	0.198212	0.0882437	0.737489	0.0676584	0.122067	0.219073	0.339535	0.0146884	0.591261	0.129185	0.606284	0.0755982	0.91104	0.715848	0.455639	0.495762	0.40918	0.328713	0.216383	0.939669	0.871161	0.0389092	0.721238	0.178843	1	0.814778
'Area hIP2 (IPS) left'	0.0261669	0.0308617	0.0106096	0.0261669	0.742932	0.455639	0.837234	0.694433	6.78388e-15	0.888218	3.53811e-20	0.939669	0.859822	0.621475	0.176524	0.417411	9.00535e-20	0.945405	1.86262e-17	0.809188	0.00807283	0.208454	0.221788	0.0744194	4.93221e-09	0.116932	7.66724e-17	0.798035	5.3146e-06	0.335903	8.35892e-07	0.606284	0.000120274	0.230076	1.34367e-07	0.0755982	0.000713747	0.140462	0.000268707	0.586291	0.0216869	0.0995435	0.000335695	0.0503448	0.000284167	0.277996	1.04423e-05	0.504927	1.3605e-05
'Area hIP2 (IPS) right'	0.259286	0.63683	0.178843	0.354315	0.0155912	0.0842826	0.0529415	0.0225253	0.974124	1.00296e-09	0.974124	2.34999e-14	0.0644723	0.0478558	0.211073	0.129185	0.385073	0.00146053	0.798035	4.03376e-06	0.216383	0.662768	0.190776	0.491212	0.281202	0.294274	0.27166	0.00107962	0.500333	0.689116	0.205858	0.185934	0.509543	0.96263	0.0951778	0.504927	0.38903	0.621475	0.328713	0.547252	0.726641	0.442682	0.854163	0.721238	0.262342	0.748389	0.171954	0.792474	0.91104
'Area hIP3 (IPS) left'	0.120336	0.102542	0.142413	0.116932	0.401047	0.318118	0.678529	0.576411	4.93221e-09	0.997124	3.08734e-11	0.798035	0.968376	0.721238	0.27166	0.576411	2.30363e-10	0.129185	2.79597e-09	0.882526	0.259286	0.274815	0.893915	0.160918	3.16067e-06	0.140462	1.37521e-08	0.14839	4.40735e-12	0.0709729	1.0386e-12	0.00694509	2.19828e-10	0.00153493	0.000233436	0.350582	0.174228	0.92248	0.0709729	0.203286	0.358073	0.547252	0.000856725	0.203286	0.0337697	0.205858	0.0292222	0.0767922	0.0584711
'Area hIP3 (IPS) right'	0.00824667	0.0175443	0.0141125	0.00510424	0.405101	0.464394	0.814778	0.504927	0.683815	3.79731e-05	0.848512	2.90888e-10	0.591261	0.369495	0.0655203	0.0529415	0.346875	0.250265	0.753858	0.00107962	0.547252	0.0687488	0.547252	0.0197087	0.281202	0.528226	0.193232	0.256254	0.968376	0.0127589	0.537697	1.76693e-05	0.626575	0.0292222	0.134732	0.401047	0.528226	0.951145	0.200738	0.91104	0.748389	0.581342	0.455639	0.167473	0.616393	0.425739	0.0895969	0.31118	0.657546
'Area hIP4 (IPS) left'	0.00201029	0.000752154	0.000856725	0.000406827	0.464394	0.56661	0.893915	0.495762	0.997124	0.606284	0.504927	0.683815	0.916758	0.611329	0.000106888	4.72111e-05	0.140462	0.405101	0.438411	0.238582	0.00878845	0.641983	0.0923535	0.211073	0.92248	0.154557	0.621475	0.250265	0.00346766	0.167473	0.721238	0.956886	0.211073	0.726641	0.854163	0.27166	0.482182	0.694433	0.491212	0.979873	0.837234	0.425739	0.190776	0.281202	7.46683e-05	0.726641	0.104068	0.140462	0.446977
'Area hIP4 (IPS) right'	0.0286926	0.165266	0.0168707	0.163081	0.00583109	0.024287	0.0470494	0.195711	0.429939	0.985623	0.381142	0.537697	0.0470494	0.113605	0.000308927	4.04206e-05	0.250265	0.814778	0.523523	0.748389	0.000123859	0.854163	7.72455e-06	0.486686	0.054734	0.193232	0.110352	0.460005	0.0063662	0.504927	2.51795e-05	0.132863	0.00105244	0.0454709	0.0882437	0.335903	0.871161	0.482182	0.75934	0.486686	0.464394	0.606284	0.0966157	0.393011	0.00201029	0.438411	0.939669	0.798035	0.361855
'Area hIP5 (IPS) left'	0.00274444	0.00157342	0.00287698	0.000925781	0.304342	0.985623	0.831607	0.945405	0.314636	0.974124	0.0951778	0.854163	0.854163	0.968376	0.00105244	0.000752154	0.0454709	0.284432	0.140462	0.591261	0.0216869	0.596249	0.169703	0.230076	0.571501	0.442682	0.321624	0.230076	5.34083e-05	0.318118	0.0261669	0.247308	0.00664998	0.274815	0.871161	0.397016	0.377235	0.528226	0.514181	0.56174	0.991373	0.528226	0.193232	0.451296	0.00045356	0.55689	0.156656	0.0655203	0.631694
'Area hIP5 (IPS) right'	0.178843	0.350582	0.0511982	0.136622	0.343192	1	0.748389	0.601257	0.997124	0.842869	0.871161	0.213716	0.928206	0.611329	0.00878845	0.00976236	0.662768	0.809188	0.820379	0.91104	0.00216159	0.203286	0.000160983	0.0276582	0.343192	0.0951778	0.393011	0.358073	0.0132859	0.842869	0.00261749	0.576411	0.0132859	0.0966157	0.606284	0.425739	0.181184	0.40918	0.232887	0.820379	0.0966157	0.393011	0.142413	0.38903	0.0175443	0.56174	0.381142	0.581342	0.171954
'Area hIP6 (IPS) left'	0.0375658	0.0266561	0.0462545	0.0271532	0.321624	0.464394	0.737489	0.641983	0.000593209	0.699765	3.68027e-05	0.571501	0.951145	0.792474	0.0655203	0.102542	9.21278e-05	0.335903	0.0001913	0.786924	0.274815	0.284432	0.899619	0.171954	0.0308617	0.732058	0.00211003	0.250265	4.60387e-07	0.413283	1.39386e-06	0.0520638	1.55107e-05	0.0511982	0.134732	0.916758	0.92248	0.825988	0.500333	0.216383	0.591261	0.385073	0.0276582	0.381142	0.0276582	0.241466	0.809188	0.0511982	0.438411
'Area hIP6 (IPS) right'	0.0829946	0.123817	0.0303066	0.0511982	0.92248	0.710472	0.803606	0.369495	0.504927	0.0556491	0.40918	0.000478761	0.56174	0.31118	0.00996831	0.00790228	0.188344	0.91104	0.576411	0.163081	0.00773497	0.193232	0.00205961	0.0256855	0.123817	0.262342	0.0804666	0.831607	0.0721069	0.464394	0.00477244	0.232887	0.0634382	0.504927	0.171954	0.848512	0.820379	0.601257	0.854163	0.91104	0.241466	0.31118	0.509543	0.968376	0.03317	0.652342	0.491212	0.486686	0.491212
'Area hIP7 (IPS) left'	0.00323431	0.00138947	0.00281	0.000732717	0.238582	0.809188	0.694433	0.803606	0.974124	0.721238	0.468806	0.848512	0.871161	0.825988	0.000354731	0.000233436	0.14839	0.343192	0.482182	0.358073	0.0247457	0.748389	0.200738	0.307748	1	0.211073	0.694433	0.216383	0.000151925	0.104068	0.221788	0.413283	0.0297601	0.259286	0.742932	0.277996	0.268529	0.425739	0.300961	0.586291	0.928206	0.621475	0.211073	0.328713	0.000284167	0.792474	0.0594378	0.0584711	0.294274
'Area hIP7 (IPS) right'	0.0951778	0.259286	0.0470494	0.146377	0.0172046	0.198212	0.0895969	0.405101	0.933936	0.601257	0.775856	0.798035	0.104068	0.405101	0.000505264	0.00107962	0.491212	0.737489	0.997124	0.542464	0.000772069	0.482182	3.91787e-05	0.115259	0.27166	0.144384	0.274815	0.213716	0.0125024	0.641983	0.00211003	0.297605	0.0063662	0.0676584	0.504927	0.294274	0.213716	0.63683	0.169703	0.871161	0.227289	0.732058	0.0665823	0.284432	0.0141125	0.991373	0.332295	0.689116	0.213716
'Area hIP8 (IPS) left'	0.0744194	0.0511982	0.0439373	0.0297601	0.208454	0.4777	0.350582	0.413283	0.163081	0.792474	0.0286926	0.809188	0.537697	0.518841	0.0780015	0.0895969	0.00916709	0.40918	0.0495033	0.662768	0.0937571	0.753858	0.468806	0.997124	0.304342	0.848512	0.0817227	0.235722	1.10332e-07	0.0208758	0.000856725	0.00694509	3.91787e-05	0.0049914	0.611329	0.689116	0.332295	0.482182	0.460005	0.277996	0.933936	0.626575	0.0780015	0.377235	0.00389084	0.899619	0.265423	0.031998	0.662768
'Area hIP8 (IPS) right'	0.224527	0.287688	0.0804666	0.0937571	0.956886	0.274815	0.591261	0.129185	0.928206	0.888218	0.96263	0.219073	0.277996	0.0804666	0.0439373	0.178843	0.825988	0.373353	0.689116	1	0.0520638	0.144384	0.0067961	0.0182414	0.786924	0.211073	0.486686	0.0767922	0.429939	0.190776	0.150425	0.113605	0.518841	0.737489	0.809188	0.652342	0.127376	0.770339	0.0980709	0.616393	0.136622	0.748389	0.343192	0.710472	0.238582	0.451296	0.343192	0.169703	0.343192
'Area hOc1 (V1, 17, CalcS) left'	0.0162199	0.00609336	0.00226818	0.00216159	0.737489	0.495762	0.509543	0.586291	0.854163	0.974124	0.979873	0.945405	0.294274	0.274815	5.34083e-05	0.000395868	0.281202	0.224527	0.631694	0.859822	0.000813376	0.455639	0.00936181	0.140462	0.542464	0.504927	0.820379	0.0271532	0.018599	0.118625	0.928206	0.641983	0.304342	0.438411	0.265423	0.365663	0.40918	0.991373	0.542464	0.514181	0.328713	0.576411	0.581342	0.916758	7.69551e-05	0.358073	0.468806	0.0767922	0.641983
'Area hOc1 (V1, 17, CalcS) right'	0.00128883	0.000974645	0.000123859	0.000131334	0.0256855	0.190776	0.0995435	0.203286	0.726641	0.831607	0.781385	0.715848	0.224527	0.369495	7.2097e-07	9.44823e-06	0.705111	0.87684	0.831607	0.55689	0.00125681	0.0804666	0.00456222	0.0266561	0.979873	0.678529	0.662768	0.200738	0.56661	0.0395962	0.158776	0.335903	0.55689	0.532951	0.455639	0.770339	0.262342	0.770339	0.158776	0.842869	0.325156	0.4777	0.626575	0.888218	0.000577625	0.125587	0.854163	0.652342	0.842869
'Area hOc2 (V2, 18) left'	0.0122505	0.00407287	0.00196206	0.0013216	0.75934	0.504927	0.586291	0.647154	0.968376	0.939669	0.91104	0.956886	0.321624	0.294274	2.07713e-05	0.000160983	0.287688	0.193232	0.56174	0.814778	0.000562423	0.413283	0.0063662	0.108753	0.460005	0.55206	0.753858	0.0261669	0.0172046	0.0937571	0.859822	0.514181	0.241466	0.350582	0.253247	0.350582	0.354315	0.92248	0.377235	0.385073	0.281202	0.616393	0.56174	0.848512	8.17286e-05	0.413283	0.631694	0.0486737	0.781385
'Area hOc2 (V2, 18) right'	0.00182367	0.00107962	0.00034509	0.000246988	0.0439373	0.238582	0.140462	0.27166	0.882526	0.933936	0.825988	0.737489	0.31118	0.486686	2.70327e-07	3.63448e-06	0.837234	0.865488	0.798035	0.732058	0.000752154	0.122067	0.00125681	0.0266561	0.91104	0.865488	0.591261	0.142413	0.775856	0.104068	0.101034	0.365663	0.421563	0.694433	0.586291	0.434163	0.262342	0.96263	0.134732	0.991373	0.385073	0.641983	0.300961	0.798035	0.00107962	0.188344	0.968376	0.601257	0.647154
'Area hOc3d (Cuneus) left'	0.0937571	0.0520638	0.0349969	0.0261669	0.232887	0.446977	0.304342	0.468806	0.893915	0.154557	0.611329	0.434163	0.169703	0.208454	0.00301535	0.0125024	0.203286	0.0155912	0.365663	0.0895969	0.0132859	0.871161	0.0424477	0.429939	0.491212	0.061411	0.495762	0.00416675	0.0189626	0.350582	0.596249	0.678529	0.205858	0.514181	0.381142	0.213716	0.668005	0.905327	0.721238	0.509543	0.361855	0.542464	0.647154	0.991373	0.00113594	0.96263	0.576411	0.0281713	0.678529
'Area hOc3d (Cuneus) right'	0.116932	0.178843	0.0594378	0.110352	0.018599	0.0995435	0.061411	0.163081	1	0.174228	0.699765	0.55689	0.146377	0.335903	7.69551e-05	0.0013216	0.576411	0.304342	0.974124	0.290969	0.0141125	0.250265	0.00165309	0.0937571	0.417411	0.284432	0.473242	0.0233918	0.178843	0.683815	0.054734	0.916758	0.0995435	0.464394	0.781385	0.343192	0.284432	0.991373	0.0804666	0.974124	0.358073	0.91104	0.102542	0.442682	0.0687488	0.721238	0.193232	0.373353	0.361855
'Area hOc3v (LingG) left'	0.0780015	0.0343786	0.0446986	0.015285	0.185934	0.163081	0.136622	0.259286	0.621475	0.195711	0.641983	0.354315	0.0995435	0.122067	0.00301535	0.00725191	0.837234	0.91104	0.842869	0.281202	0.00346766	0.203286	0.0143979	0.0594378	0.365663	0.689116	0.859822	0.56661	0.0127589	0.0817227	0.865488	0.381142	0.163081	0.224527	0.438411	0.662768	0.831607	0.523523	0.753858	0.421563	0.726641	0.814778	0.518841	0.55689	0.00186877	0.169703	0.473242	0.183548	0.699765
'Area hOc3v (LingG) right'	0.00196206	0.0011651	0.000254038	0.000268707	0.00165309	0.0141125	0.0162199	0.0238358	0.232887	0.514181	0.307748	0.865488	0.022955	0.03317	3.89621e-06	6.52198e-06	0.888218	0.339535	0.542464	0.354315	0.00173645	0.373353	0.00583109	0.183548	0.425739	0.621475	0.300961	0.726641	0.737489	0.160918	0.0261669	0.726641	0.165266	0.956886	0.939669	0.576411	0.825988	0.798035	0.694433	0.4777	0.775856	0.596249	0.495762	0.848512	0.000276336	0.500333	0.385073	0.438411	0.951145
'Area hOc4d (Cuneus) left'	0.0375658	0.0175443	0.0135566	0.00897598	0.262342	0.678529	0.361855	0.705111	0.893915	0.200738	0.495762	0.434163	0.339535	0.425739	0.00301535	0.00824667	0.160918	0.03317	0.413283	0.110352	0.0168707	0.985623	0.0980709	0.596249	0.689116	0.0721069	0.504927	0.0189626	0.00416675	0.232887	0.397016	0.576411	0.110352	0.425739	0.657546	0.253247	0.933936	0.792474	0.899619	0.586291	0.486686	0.532951	0.455639	0.606284	0.000713747	0.951145	0.343192	0.0337697	0.63683
'Area hOc4d (Cuneus) right'	0.125587	0.195711	0.0687488	0.125587	0.0122505	0.0792262	0.0362619	0.111969	0.715848	0.134732	0.916758	0.532951	0.0882437	0.27166	0.000100734	0.0014973	0.55206	0.176524	0.798035	0.200738	0.00878845	0.224527	0.000519023	0.0634382	0.473242	0.127376	0.514181	0.00878845	0.0923535	0.979873	0.0575175	0.764833	0.0594378	0.304342	0.899619	0.253247	0.176524	0.859822	0.0470494	0.626575	0.290969	0.985623	0.0767922	0.250265	0.0655203	0.694433	0.0895969	0.174228	0.190776
'Area hOc4la (LOC) left'	0.300961	0.290969	0.211073	0.429939	0.0644723	0.144384	0.250265	0.300961	0.626575	0.601257	0.576411	0.405101	0.256254	0.274815	0.00191489	0.00226818	0.163081	0.641983	0.325156	0.673259	0.000505264	0.576411	0.000813376	0.265423	0.803606	0.715848	0.365663	0.974124	0.442682	0.495762	0.0855866	0.0855866	0.571501	0.547252	0.683815	0.397016	0.601257	0.678529	0.31118	0.332295	0.616393	0.647154	0.882526	0.748389	0.000276336	0.753858	0.601257	0.321624	0.641983
'Area hOc4la (LOC) right'	0.0478558	0.216383	0.0431871	0.304342	0.000752154	0.00331045	0.0402933	0.14839	0.0665823	0.678529	0.0732557	0.803606	0.015285	0.0271532	0.00709701	0.000593209	0.136622	0.55689	0.116932	0.56661	0.000300457	0.144384	0.000100734	0.473242	0.0247457	0.294274	0.0325795	0.626575	0.0923535	0.831607	6.09298e-06	0.0382325	0.00301535	0.0855866	0.0276582	0.277996	0.307748	0.997124	0.482182	0.438411	0.591261	0.837234	0.0817227	0.158776	0.0016943	0.129185	0.350582	0.284432	0.956886
'Area hOc4lp (LOC) left'	0.101034	0.0755982	0.0470494	0.0594378	0.726641	0.737489	0.547252	0.668005	0.968376	0.621475	0.753858	0.547252	0.518841	0.576411	0.00294543	0.00416675	0.268529	0.75934	0.571501	0.532951	0.0063662	0.528226	0.0208758	0.235722	0.928206	0.224527	0.710472	0.451296	0.0584711	0.156656	0.504927	0.325156	0.611329	0.968376	0.951145	0.321624	0.985623	0.956886	0.985623	0.974124	0.455639	0.547252	0.284432	0.571501	0.000505264	0.596249	0.393011	0.491212	0.56174
'Area hOc4lp (LOC) right'	0.0286926	0.208454	0.0486737	0.307748	0.000625557	0.00338823	0.0247457	0.061411	0.0503448	0.75934	0.0503448	0.732058	0.0132859	0.0266561	0.000813376	5.17905e-05	0.0767922	0.224527	0.0966157	0.859822	0.00466626	0.421563	0.000999963	0.848512	0.00694509	0.514181	0.0143979	0.748389	0.0106096	0.814778	7.48184e-07	0.105611	0.0004296	0.104068	0.0120031	0.321624	0.385073	0.933936	0.571501	0.253247	0.732058	0.831607	0.0271532	0.235722	0.0193325	0.205858	0.346875	0.146377	0.803606
'Area hOc4v (LingG) left'	0.354315	0.268529	0.241466	0.165266	0.421563	0.328713	0.165266	0.259286	0.581342	0.509543	0.641983	0.694433	0.203286	0.247308	0.0266561	0.0389092	0.737489	0.576411	0.92248	0.373353	0.00261749	0.581342	0.00436042	0.300961	0.455639	0.528226	0.997124	0.92248	0.0308617	0.0247457	0.473242	0.842869	0.397016	0.284432	0.56661	0.781385	0.92248	0.571501	0.742932	0.91104	0.715848	0.997124	0.63683	0.586291	0.00119496	0.514181	0.626575	0.748389	0.699765
'Area hOc4v (LingG) right'	0.0101781	0.0286926	0.00510424	0.0208758	0.00021441	0.000374772	0.0106096	0.0115215	0.0389092	0.576411	0.0780015	0.985623	0.00407287	0.00255605	0.00177957	0.000593209	0.361855	0.123817	0.171954	0.421563	0.00773497	0.683815	0.0197087	0.87684	0.0634382	0.888218	0.0780015	0.63683	0.547252	0.446977	0.000374772	0.365663	0.0382325	0.56174	0.171954	0.55206	0.446977	0.621475	0.576411	0.158776	0.792474	0.621475	0.200738	0.56661	0.00177957	0.673259	0.107173	0.0495033	0.500333
'Area hOc5 (LOC) left'	0.346875	0.397016	0.208454	0.55206	0.0869069	0.190776	0.318118	0.361855	0.939669	0.55689	0.825988	0.346875	0.304342	0.354315	0.00205961	0.00211003	0.208454	0.647154	0.482182	0.657546	0.000792472	0.683815	0.00119496	0.365663	0.991373	0.63683	0.442682	0.92248	0.405101	0.547252	0.0556491	0.0486737	0.482182	0.434163	0.721238	0.401047	0.616393	0.571501	0.358073	0.232887	0.56174	0.532951	0.991373	0.699765	0.000441428	0.75934	0.786924	0.224527	0.899619
'Area hOc5 (LOC) right'	0.0454709	0.156656	0.0276582	0.211073	0.00182367	0.00757084	0.0634382	0.211073	0.150425	0.401047	0.195711	0.576411	0.022955	0.0382325	0.00446029	0.000374772	0.287688	0.985623	0.265423	0.31118	6.03711e-05	0.158776	3.4564e-05	0.542464	0.111969	0.183548	0.104068	0.332295	0.235722	0.825988	8.17286e-05	0.0325795	0.00824667	0.0817227	0.122067	0.227289	0.55206	0.92248	0.781385	0.581342	0.753858	0.92248	0.14839	0.118625	0.000196848	0.176524	0.55206	0.547252	0.893915
'Area hOc6 (POS) left'	0.123817	0.0855866	0.0286926	0.0575175	0.284432	0.495762	0.113605	0.216383	0.421563	0.354315	0.798035	0.586291	0.120336	0.216383	0.00860442	0.0168707	0.314636	0.241466	0.951145	0.265423	0.00255605	0.146377	0.0233918	0.442682	0.715848	0.0732557	0.956886	0.0687488	0.00338823	0.0855866	0.385073	0.848512	0.425739	0.668005	0.882526	0.0895969	0.662768	0.91104	0.601257	0.726641	0.945405	0.668005	0.694433	0.40918	1.8252e-05	0.274815	0.0687488	0.413283	0.144384
'Area hOc6 (POS) right'	0.0882437	0.134732	0.0106096	0.0389092	0.63683	0.721238	0.748389	0.40918	0.591261	0.689116	0.611329	0.203286	0.468806	0.27166	0.000441428	0.00338823	0.882526	0.689116	0.968376	0.473242	0.00956022	0.393011	0.00331045	0.0980709	0.438411	0.753858	0.369495	0.274815	0.888218	0.061411	0.0382325	0.547252	0.373353	0.75934	0.831607	0.393011	0.321624	0.916758	0.116932	0.87684	0.325156	0.882526	0.127376	0.482182	0.0470494	0.369495	0.626575	0.662768	0.668005
'Area hPO1 (POS) left'	0.0520638	0.0314254	0.022955	0.0143979	0.265423	0.748389	0.429939	0.678529	0.413283	0.425739	0.131014	0.831607	0.446977	0.55689	0.0130201	0.0143979	0.0486737	0.105611	0.140462	0.241466	0.0402933	0.798035	0.224527	0.814778	0.495762	0.265423	0.250265	0.0565769	0.000116786	0.0829946	0.0325795	0.0829946	0.00609336	0.0817227	0.694433	0.482182	0.641983	0.626575	0.737489	0.354315	0.742932	0.509543	0.346875	0.504927	0.00201029	0.854163	0.354315	0.0238358	0.662768
'Area hPO1 (POS) right'	0.247308	0.287688	0.140462	0.178843	0.256254	0.798035	0.460005	0.974124	0.705111	0.300961	0.905327	0.928206	0.792474	0.683815	0.00436042	0.0292222	0.859822	0.154557	0.56661	0.421563	0.022955	0.213716	0.0013216	0.0356246	0.753858	0.211073	0.591261	0.0149841	0.300961	0.547252	0.138531	0.413283	0.343192	0.781385	0.831607	0.40918	0.110352	0.928206	0.0538315	0.509543	0.169703	0.951145	0.185934	0.482182	0.142413	0.56174	0.142413	0.140462	0.244375
'Area p24ab (pACC) left'	7.02863e-05	0.000123859	0.0049914	0.00237956	0.235722	0.0829946	0.0382325	0.0369089	0.764833	0.611329	0.991373	0.509543	0.0721069	0.0520638	3.2508e-17	1.31087e-18	0.307748	0.939669	0.905327	0.848512	0.00255605	0.429939	7.22006e-06	0.0349969	0.425739	0.825988	0.256254	0.781385	0.641983	0.581342	0.00860442	0.385073	0.15248	0.405101	0.468806	0.373353	0.641983	0.678529	0.393011	0.726641	0.38903	0.786924	0.621475	0.591261	0.0193325	0.854163	0.814778	0.358073	0.705111
'Area p24ab (pACC) right'	2.28746e-05	1.60255e-05	0.00146053	0.000418069	0.277996	0.0178899	0.0238358	0.00521939	0.87684	0.339535	0.699765	0.250265	0.0594378	0.0138321	1.98193e-17	3.0562e-22	0.238582	0.893915	0.770339	0.837234	0.0130201	0.150425	0.000233436	0.00354879	0.284432	0.792474	0.181184	0.468806	0.985623	0.770339	0.00757084	0.792474	0.193232	0.56661	0.325156	0.176524	0.974124	0.300961	0.621475	0.581342	0.764833	0.710472	0.997124	0.737489	0.0565769	0.528226	0.715848	0.244375	0.916758
'Area p24c (pACC) left'	0.000593209	0.000609183	0.0115215	0.00426259	0.91104	0.576411	0.393011	0.442682	0.611329	0.742932	0.928206	0.581342	0.715848	0.611329	4.94609e-16	1.91043e-15	0.4777	0.446977	0.865488	0.647154	0.0013216	0.532951	3.51002e-06	0.0520638	0.786924	0.699765	0.451296	0.518841	0.753858	0.405101	0.021278	0.335903	0.262342	0.361855	0.956886	0.601257	0.211073	0.652342	0.134732	0.933936	0.0665823	0.259286	0.509543	0.518841	0.0117601	0.694433	0.809188	0.451296	0.518841
'Area p24c (pACC) right'	0.0016128	0.00122553	0.0286926	0.00842385	0.985623	0.290969	0.274815	0.113605	0.865488	0.140462	0.616393	0.0895969	0.56661	0.250265	1.93911e-12	6.26862e-16	0.335903	0.514181	0.882526	0.641983	0.0292222	0.116932	0.000385185	0.00268028	0.417411	0.859822	0.232887	0.31118	0.417411	0.916758	0.0780015	0.532951	0.715848	0.699765	0.495762	0.250265	0.75934	0.438411	0.542464	0.814778	0.537697	0.956886	0.859822	0.631694	0.118625	0.473242	0.715848	0.281202	0.997124
'Area p32 (pACC) left'	0.0431871	0.0486737	0.219073	0.169703	0.668005	0.865488	0.997124	0.792474	0.673259	0.657546	0.882526	0.814778	0.662768	0.748389	3.04735e-10	4.21385e-10	0.662768	0.0895969	0.732058	0.205858	0.00216159	0.737489	2.14371e-06	0.104068	0.91104	0.373353	0.591261	0.167473	0.831607	0.167473	0.0575175	0.221788	0.518841	0.27166	0.888218	0.425739	0.205858	0.694433	0.195711	0.899619	0.102542	0.369495	0.732058	0.91104	0.022955	0.532951	0.732058	0.601257	0.464394
'Area p32 (pACC) right'	0.0780015	0.0767922	0.377235	0.208454	0.421563	0.933936	0.859822	0.673259	0.859822	0.421563	0.673259	0.265423	0.928206	0.737489	1.34367e-07	3.19224e-10	0.442682	0.287688	0.854163	0.991373	0.0744194	0.132863	0.00107962	0.00545675	0.657546	0.842869	0.318118	0.238582	0.163081	0.92248	0.358073	0.586291	0.678529	0.542464	0.55689	0.325156	0.809188	0.468806	0.798035	0.742932	0.56174	0.916758	0.586291	0.576411	0.321624	0.523523	0.668005	0.361855	0.91104
'Area s24 (sACC) left'	0.00142459	0.0108313	0.27166	0.259286	2.82407e-18	1.49627e-12	1.22924e-18	1.19696e-14	0.523523	0.421563	0.694433	0.451296	1.21475e-22	2.05297e-18	0.000100734	4.4749e-06	0.715848	0.190776	0.742932	0.721238	0.491212	0.188344	0.438411	0.268529	0.195711	0.753858	0.974124	0.945405	0.809188	0.945405	0.300961	0.91104	0.397016	0.825988	0.0698536	0.0325795	0.0356246	0.0233918	0.154557	0.134732	0.0141125	0.0431871	0.968376	0.689116	0.413283	0.325156	0.786924	0.259286	0.831607
'Area s24 (sACC) right'	0.000374772	0.00232326	0.0842826	0.0895969	4.01545e-13	7.66724e-17	1.60417e-15	6.38489e-17	0.888218	0.748389	0.626575	0.586291	2.48625e-18	6.50689e-21	2.22128e-06	3.79954e-09	0.732058	0.332295	0.75934	0.726641	0.4777	0.518841	0.393011	0.425739	0.0755982	0.726641	0.421563	0.781385	0.871161	0.871161	0.14839	0.56174	0.219073	0.55689	0.024287	0.0276582	0.0101781	0.0221027	0.0495033	0.290969	0.00740983	0.031998	0.631694	0.55206	0.290969	0.616393	0.265423	0.405101	0.417411
'Area s32 (sACC) left'	0.108753	0.227289	0.683815	0.905327	1.09765e-09	2.28746e-05	1.19399e-07	7.72455e-06	0.542464	0.335903	0.683815	0.188344	9.39412e-09	2.60141e-07	0.000151925	1.31648e-05	0.641983	0.742932	0.518841	0.38903	0.0286926	0.770339	0.00709701	0.473242	0.528226	0.798035	0.96263	0.606284	0.888218	0.820379	0.0767922	0.500333	0.350582	0.825988	0.413283	0.0855866	0.429939	0.0966157	0.576411	0.142413	0.224527	0.111969	0.933936	0.482182	0.03317	0.928206	0.753858	0.486686	0.991373
'Area s32 (sACC) right'	0.0665823	0.158776	0.662768	0.748389	3.34937e-05	1.49828e-06	1.07953e-05	3.38965e-06	0.803606	0.753858	0.928206	0.523523	2.40869e-07	1.6965e-08	2.43877e-05	8.02816e-08	0.56174	0.176524	0.775856	0.945405	0.596249	0.748389	0.200738	0.365663	0.294274	0.91104	0.451296	0.786924	0.678529	0.979873	0.0817227	0.606284	0.350582	0.803606	0.107173	0.0389092	0.061411	0.00389084	0.181184	0.123817	0.0172046	0.00466626	0.742932	0.421563	0.596249	0.939669	0.358073	0.571501	0.446977
'Astr (Amygdala) left'	0.105611	0.38903	0.230076	0.601257	7.38629e-11	0.000317619	5.98598e-07	0.000406827	0.203286	0.899619	0.259286	0.737489	4.79428e-06	0.000139233	0.798035	0.393011	0.601257	0.232887	0.786924	0.657546	0.134732	0.737489	0.321624	0.365663	0.328713	1	0.662768	0.500333	0.446977	0.123817	0.0520638	0.626575	0.547252	0.571501	0.365663	0.882526	0.300961	0.504927	0.657546	0.281202	0.96263	0.144384	0.87684	0.87684	0.00842385	0.715848	0.256254	0.460005	0.842869
'Astr (Amygdala) right'	0.0281713	0.0221027	0.0325795	0.0604178	9.80245e-09	4.70998e-13	4.20959e-08	2.65012e-10	0.144384	0.991373	0.224527	0.882526	3.8797e-08	7.99742e-10	0.647154	0.193232	0.803606	0.350582	0.616393	0.888218	0.438411	0.401047	0.798035	1	0.0286926	0.482182	0.673259	0.831607	0.933936	0.509543	0.0792262	0.742932	0.171954	0.504927	0.0503448	0.504927	0.0634382	0.486686	0.0923535	0.0842826	0.230076	0.737489	0.38903	0.899619	0.0520638	0.361855	0.262342	0.165266	0.586291
'BST (Basal Forebrain, Bed Nucleus) left'	3.89939e-16	3.66957e-14	2.0902e-08	1.57146e-09	7.58011e-13	1.2076e-11	2.48575e-21	4.0885e-19	0.365663	0.905327	0.268529	0.933936	3.07167e-16	3.21791e-15	2.40869e-07	1.16152e-08	0.0895969	0.951145	0.165266	0.974124	0.928206	0.0112873	0.683815	0.00897598	0.40918	0.354315	0.343192	0.792474	0.0252118	0.0995435	0.346875	0.0909668	0.0780015	0.0439373	0.939669	0.764833	0.591261	0.586291	0.715848	0.726641	0.518841	0.753858	0.0271532	0.0303066	0.611329	0.0721069	0.748389	0.244375	0.662768
'BST (Basal Forebrain, Bed Nucleus) right'	9.01688e-15	1.0689e-14	1.14779e-07	4.41264e-10	1.33417e-11	1.19767e-15	4.65739e-19	4.65909e-24	0.657546	0.96263	0.537697	0.820379	7.05494e-16	8.80708e-18	2.40869e-07	3.1897e-09	0.158776	0.893915	0.31118	0.581342	0.662768	0.0676584	0.318118	0.0829946	0.859822	0.683815	0.464394	0.803606	0.0604178	0.460005	0.726641	0.377235	0.297605	0.262342	0.825988	0.721238	0.265423	0.56661	0.31118	0.928206	0.281202	0.732058	0.174228	0.14839	0.486686	0.154557	0.31118	0.473242	0.165266
'CA1 (Hippocampus) left'	0.00107962	0.00308679	0.000879194	0.00570382	0.000949922	0.041719	0.0149841	0.0676584	0.831607	0.361855	0.547252	0.473242	0.0276582	0.0721069	0.0014973	0.00125681	0.163081	0.893915	0.339535	0.495762	0.000999963	0.689116	0.00976236	0.905327	0.837234	0.591261	0.547252	0.591261	0.290969	0.401047	0.460005	0.75934	0.825988	0.91104	0.55206	0.678529	0.611329	0.56661	0.385073	0.916758	0.181184	0.061411	0.792474	0.871161	1.15358e-05	0.968376	0.652342	0.464394	0.495762
'CA1 (Hippocampus) right'	0.024287	0.00956022	0.00294543	0.00371624	0.0842826	0.00186877	0.136622	0.0325795	0.0159028	0.358073	0.0687488	0.213716	0.208454	0.0529415	0.576411	0.198212	0.652342	0.294274	0.200738	0.287688	0.138531	0.40918	0.287688	0.775856	0.0369089	0.576411	0.125587	0.710472	0.576411	0.0634382	0.00878845	0.956886	0.221788	0.825988	0.0721069	0.814778	0.227289	0.132863	0.138531	0.0122505	0.792474	0.129185	0.91104	0.328713	0.00331045	0.219073	0.0122505	0.0755982	0.190776
'CA2 (Hippocampus) left'	0.00032654	0.00138947	0.000233436	0.00201029	0.000547594	0.0439373	0.0101781	0.0995435	0.928206	0.413283	0.601257	0.641983	0.0208758	0.0804666	0.00436042	0.00426259	0.0937571	0.710472	0.335903	0.616393	0.0013216	0.928206	0.0155912	1	0.831607	0.596249	0.451296	0.742932	0.138531	0.227289	0.358073	0.91104	0.842869	0.974124	0.626575	0.871161	0.668005	0.332295	0.413283	0.678529	0.140462	0.0303066	0.518841	0.732058	6.97978e-06	0.814778	0.753858	0.611329	0.500333
'CA2 (Hippocampus) right'	0.0127589	0.00466626	0.00146053	0.00146053	0.0909668	0.00323431	0.167473	0.0395962	0.0204802	0.193232	0.0980709	0.120336	0.216383	0.0556491	0.781385	0.328713	0.786924	0.188344	0.259286	0.129185	0.224527	0.274815	0.591261	0.652342	0.0804666	0.770339	0.167473	0.442682	0.339535	0.0172046	0.024287	0.673259	0.495762	0.786924	0.118625	0.528226	0.290969	0.0869069	0.14839	0.0200912	0.647154	0.0655203	0.542464	0.136622	0.00757084	0.176524	0.0178899	0.123817	0.230076
[truncated: 128 more rows]
[truncated: 365 more columns]

## Sheet: Supp Data 6
Area (Tau)	Tau	p	Area (Rho)	Rho	p
[truncated: 137 more rows]

[truncated: 3 more sheets: Supp Data 7, Supp Data 8, Supp Data 9]
